# Supplementary material for: Transcriptome profiling of transgenic potato plants provides insights into variability caused by plant transformation
Source: PLoS One. 2018 Nov 8;13(11):e0206055. doi: 10.1371/journal.pone.0206055 (PMC6224046; doi:10.1371/journal.pone.0206055)
Supplement: S3 Table — (XLSX) [file pone.0206055.s007.xlsx]

## Sheet: Sheet1
S3 Table. RNA-sequencing mapping summary.
Genotype	BioProject	BioSample accessions	Total raw reads	Cleaned reads	Filtered %	mapped reads	mapping rate %
als1-1a-1	PRJNA434568	SAMN08623998	32104690	32090258	99.955	30916145	96.3
als1-1a-2	PRJNA434568	SAMN08623982	33993446	33983818	99.9717	32760245	96.4
als1-1a-3	PRJNA434568	SAMN08623983	31672163	31662236	99.9687	30488136	96.3
als1-10a-1	PRJNA434568	SAMN08623984	31179374	31168519	99.9652	30066611	96.5
als1-10a-2	PRJNA434568	SAMN08623985	32835748	32823824	99.9637	31632006	96.4
als1-10a-3	PRJNA434568	SAMN08623986	37555609	37545000	99.9718	36235826	96.5
als1-15a-1	PRJNA434568	SAMN08623999	41201705	41183591	99.956	39643368	96.3
als1-15a-2	PRJNA434568	SAMN08623987	28481783	28471076	99.9624	27494980	96.6
als1-15a-3	PRJNA434568	SAMN08623988	30277612	30266049	99.9618	29167808	96.4
als1-17-1	PRJNA434568	SAMN08623989	33448168	33435424	99.9619	32222442	96.4
als1-17-2	PRJNA434568	SAMN08623990	28239969	28227519	99.9559	27194543	96.3
als1-17-3	PRJNA434568	SAMN08623991	22617957	22611211	99.9702	21786501	96.4
als1-26-1	PRJNA434568	SAMN08623992	32287853	32276012	99.9633	31038624	96.2
als1-26-2	PRJNA434568	SAMN08623993	39003576	38987854	99.9597	37430331	96
als1-26-3	PRJNA434568	SAMN08623994	29948101	29935447	99.9577	28814848	96.3
WT-1	PRJNA434568	SAMN08623995	34669835	34655876	99.9597	33352388	96.2
WT-2	PRJNA434568	SAMN08623996	27727637	27712603	99.9458	26646129	96.2
WT-3	PRJNA434568	SAMN08623997	32624824	32607488	99.9469	31265714	95.9
