# Supplementary material for: Transcriptome profiling of transgenic potato plants provides insights into variability caused by plant transformation
Source: PLoS One. 2018 Nov 8;13(11):e0206055. doi: 10.1371/journal.pone.0206055 (PMC6224046; doi:10.1371/journal.pone.0206055)
Supplement: S4 Table — (XLSX) [file pone.0206055.s008.xlsx]

## Sheet: 1a
S4 Table. List of differentially expressed genes in each transgenic line.
Gene ID	Description	Locus	log2FoldChange	Adjusted P-value
PGSC0003DMG400000045	Water channel protein	chr01:72262978-72265501	-1.2573	0.0184751
PGSC0003DMG400000084	Conserved gene of unknown function	chr01:72994025-72997480	0.921646	0.015269
PGSC0003DMG400000181	Conserved gene of unknown function	chr01:72407457-72415128	0.986352	0.043408
PGSC0003DMG400000193	1-aminocyclopropane-1-carboxylate synthase 2	chr01:72662887-72665831	4.06795	0.000271663
PGSC0003DMG400000208	Conserved gene of unknown function	chr01:73107487-73107928	-1.41957	0.034637
PGSC0003DMG400000496	Formate dehydrogenase, mitochondrial	chr02:46987275-46991948	1.2142	0.0249846
PGSC0003DMG400000505	Alpha-DOX1	chr02:46863998-46867795	3.22305	0.0306067
PGSC0003DMG400000549	Conserved gene of unknown function	chr03:46654173-46655411	5.6308	1.35207e-05
PGSC0003DMG400000621	NtEIG-A1 protein	chr03:56577845-56578716	2.64623	0.000145718
PGSC0003DMG400000664	Clathrin assembly protein	chr07:45153529-45156294	-5.17138	0.0289277
PGSC0003DMG400000710	Hydrolase, alpha/beta fold family protein	chr01:86006588-86009421	-1.81518	0.000891316
PGSC0003DMG400000984	3-oxo-5-alpha-steroid 4-dehydrogenase family protein	chr11:6337200-6339214	-1.45071	0.00314218
PGSC0003DMG400001001	Conserved gene of unknown function	chr11:6423527-6424262	3.44158	0.0252878
PGSC0003DMG400001066	Potassium channel	chr12:4997461-5005723	1.45026	0.023639
PGSC0003DMG400001139	Carboxyl-terminal proteinase	chr04:41056469-41058984	-2.0933	0.0403016
PGSC0003DMG400001172	Conserved gene of unknown function	chr08:12428771-12430574	1.14435	0.0313021
PGSC0003DMG400001227	Gibberellin regulated protein	chr06:2181781-2184002	-0.756113	0.0201397
PGSC0003DMG400001303	Atlastin	chr02:46559981-46560881	0.744836	0.01464
PGSC0003DMG400001319	Electron transporter	chr02:46322282-46324422	0.8361	0.00797862
PGSC0003DMG400001364	SP1L	chr02:45474486-45476529	-0.856784	0.0262149
PGSC0003DMG400001437	Blue (Type 1) copper domain	chr02:45903477-45906133	-1.51685	0.0289528
PGSC0003DMG400001550	TSI-1 protein	chr09:57388065-57393223	2.61396	0.023639
PGSC0003DMG400001743	Conserved gene of unknown function	chr09:6336960-6339479	-1.4872	2.74129e-05
PGSC0003DMG400001756	TIR/NBS/LRR protein	chr09:6015357-6015882	2.87129	0.0348884
PGSC0003DMG400001835	ATP-dependent helicase	chr08:50643724-50646591	6.45572	0.000880536
PGSC0003DMG400001846	Purine permease	chr08:50209451-50214316	1.91943	0.0132923
PGSC0003DMG400001848	Major pollen allergen Ory s 1	chr08:50182875-50184750	5.84486	2.22869e-08
PGSC0003DMG400001878	Ulp1 protease family, C-terminal catalytic domain containing protein	chr04:50903170-50904864	5.69324	0.0401131
PGSC0003DMG400001948	Copalyl diphosphate synthase	chr08:46916743-46925962	4.53632	4.08471e-08
PGSC0003DMG400001960	ABA 8'-hydroxylase CYP707A1	chr08:47110632-47113366	2.39926	0.0118449
PGSC0003DMG400001982	NBS-coding resistance gene analog	chr11:6049824-6052130	1.79681	0.0348497
PGSC0003DMG400001983	Disease resistance protein BS2	chr11:6053513-6056533	1.02476	0.0165022
PGSC0003DMG400001990	NBS-coding resistance gene analog	chr11:5863767-5865086	-3.09086	1.33535e-07
PGSC0003DMG400002049	Anthranilate N-benzoyltransferase protein	chr12:55799737-55803148	-1.02607	0.0165022
PGSC0003DMG400002179	Glutathione S-transferase	chr09:1044351-1045516	3.83469	0.00245662
PGSC0003DMG400002261	Conserved gene of unknown function	chr08:41634497-41635721	2.73967	0.024561
PGSC0003DMG400002266	TdcA1-ORF2 protein	chr08:41391418-41392176	7.77487	1.04704e-06
PGSC0003DMG400002307	Gene of unknown function	chr12:10768915-10771252	5.74241	0.0318787
PGSC0003DMG400002423	Transferase, transferring glycosyl groups	chr07:11892047-11892635	6.6999	0.0276711
PGSC0003DMG400002607	Conserved gene of unknown function	chr03:60529250-60533704	-2.48735	1.63784e-06
PGSC0003DMG400003043	Osmotin	chr08:54289420-54290377	4.2617	0.0403846
PGSC0003DMG400003044	Osmotin	chr08:54292152-54293066	2.01345	0.00598561
PGSC0003DMG400003073	16S rRNA processing protein RimM family	chr02:30501189-30511178	0.646707	0.0195395
PGSC0003DMG400003358	Exostosin	chr12:33938369-33946146	4.39842	0.0453018
PGSC0003DMG400003521	Endo-beta-mannanase	chr02:40250759-40254403	-0.91865	0.0154109
PGSC0003DMG400003565	DnaJ	chr02:39343659-39344698	-1.99472	4.08039e-05
PGSC0003DMG400003641	Gast1	chr02:39380730-39381418	-3.82506	0.014045
PGSC0003DMG400003739	Conserved gene of unknown function	chr04:69958715-69959683	4.01587	0.00217034
PGSC0003DMG400003850	Conserved gene of unknown function	chr09:50575901-50577128	-1.11713	0.0404986
PGSC0003DMG400003916	Triose phosphate/phosphate translocator, chloroplast	chr08:53482917-53484590	-0.704229	0.0393187
PGSC0003DMG400003921	Conserved gene of unknown function	chr08:53389297-53390072	-1.0327	0.0300072
PGSC0003DMG400003938	P69E protein	chr08:53555110-53556281	1.18884	0.0216941
PGSC0003DMG400004036	ATP binding protein	chr02:43726414-43727792	1.74177	0.000671441
PGSC0003DMG400004038	Rapid alkalinization factor 3	chr02:43752073-43752931	-2.13306	0.0211139
PGSC0003DMG400004075	Conserved gene of unknown function	chr06:51049500-51050761	-0.939356	0.0475572
PGSC0003DMG400004239	Conserved gene of unknown function	chr12:38220064-38221062	1.09751	0.00226147
PGSC0003DMG400004241	Ubiquitin	chr04:38237020-38239898	5.41414	2.39675e-16
PGSC0003DMG400004259	Thaumatin	chr12:54234235-54235106	2.66745	0.000223079
PGSC0003DMG400004311	9-cis-epoxycarotenoid dioxygenase	chr08:39185412-39188702	5.37606	4.18658e-06
PGSC0003DMG400004317	Stellacyanin	chr08:39265829-39266806	-1.06851	0.00408617
PGSC0003DMG400004354	Plasma membrane associated protein	chr01:61145598-61146720	-1.15424	0.00621093
PGSC0003DMG400004430	GDP-mannose transporter	chr01:4908898-4913652	3.67773	0.0350269
PGSC0003DMG400004494	Ulp1 protease family, C-terminal catalytic domain containing protein	chr07:34653024-34655711	8.3452	2.16818e-07
PGSC0003DMG400004530	Gene of unknown function	chr02:16431205-16431759	3.83188	2.16818e-07
PGSC0003DMG400004630	Glyoxysomal fatty acid beta-oxidation multifunctional protein	chr12:60134436-60142953	0.722115	0.0291304
PGSC0003DMG400004649	GRAS family transcription factor	chr12:60447861-60450627	0.68727	0.0293518
PGSC0003DMG400004670	Xyloglucan endo-transglycosylase	chr12:59393395-59395557	-1.15961	0.0424798
PGSC0003DMG400004735	Conserved gene of unknown function	chr08:52827700-52828621	-1.14999	0.0059865
PGSC0003DMG400004824	CYP92B3	chr08:52094376-52096854	1.99519	0.0223429
PGSC0003DMG400004876	Conserved gene of unknown function	chr06:48907596-48909901	2.13106	0.0282363
PGSC0003DMG400005052	Disease resistance protein RGA3	chr03:2502617-2512246	1.04453	0.000607122
PGSC0003DMG400005216	Galactinol synthase	chr01:63035281-63038003	-0.924718	0.0191282
PGSC0003DMG400005339	Conserved gene of unknown function	chr06:1287209-1289428	3.77782	0.000527582
PGSC0003DMG400005476	Ocs element-binding factor	chr03:6566146-6567290	2.67651	0.0422871
PGSC0003DMG400005542	Cf-2.2	chr12:60530898-60533263	1.04662	0.0395271
PGSC0003DMG400005716	Conserved gene of unknown function	chr03:59094592-59096132	0.752627	0.00135613
PGSC0003DMG400005792	Nucleoside diphosphate kinase	chr08:5146923-5149656	-0.981203	0.0123331
PGSC0003DMG400005809	Gene of unknown function	chr08:5647343-5653832	-2.24253	1.62216e-06
PGSC0003DMG400005837	AP2/ERF domain-containing transcription factor	chr08:5091057-5092562	-1.67503	0.00608737
PGSC0003DMG400006086	Serine-threonine protein kinase, plant-type	chr09:55222795-55225151	1.20955	0.0118449
PGSC0003DMG400006137	Membrane protein	chr07:44598828-44599844	2.90077	0.0289982
PGSC0003DMG400006276	NtPRp27	chr01:60239643-60240718	1.72667	0.0494741
PGSC0003DMG400006348	Gene of unknown function	chr04:7613733-7615212	-1.00424	0.0302335
PGSC0003DMG400006369	AP2/ERF domain-containing transcription factor	chr04:60610153-60612270	3.02565	0.00349993
PGSC0003DMG400006543	Thaumatin	chr11:10064687-10066486	-1.10193	0.0132923
PGSC0003DMG400006708	HSR203J protein	chr07:36645287-36646574	3.80003	0.000408946
PGSC0003DMG400006729	ATP binding protein	chr09:10971763-10974355	2.52687	0.00528534
PGSC0003DMG400006842	SBT4B protein	chr01:65030087-65034486	-3.04944	0.000302575
PGSC0003DMG400006903	B12D	chr02:26167610-26169974	-1.03944	0.0142455
PGSC0003DMG400007090	Receptor protein kinase	chr07:52321605-52322481	-1.18274	0.0048285
PGSC0003DMG400007210	Conserved gene of unknown function	chr10:59676866-59677589	-1.10895	0.023639
PGSC0003DMG400007233	CXE carboxylesterase	chr05:46765820-46767215	1.15075	0.0494297
PGSC0003DMG400007239	Root phototropism protein	chr05:46577400-46582898	-1.81578	0.0259509
PGSC0003DMG400007244	GDSL-lipase 1	chr02:30908949-30918894	-1.00103	0.0395271
PGSC0003DMG400007248	Gene of unknown function	chr05:46611075-46613057	2.56725	5.81453e-19
PGSC0003DMG400007271	Gene of unknown function	chr04:49994967-49996122	3.02141	2.06314e-10
PGSC0003DMG400007331	Acetylglucosaminyltransferase	chr02:37579341-37581968	2.54523	0.0111058
PGSC0003DMG400007505	Senescence-associated protein	chr06:55922945-55926333	0.904644	0.00334983
PGSC0003DMG400007737	Formin 16	chr12:20953280-20958494	4.86784	0.000403217
PGSC0003DMG400007745	Conserved gene of unknown function	chr09:59428072-59428534	1.22159	0.0202936
PGSC0003DMG400007794	Xyloglucan endotransglucosylase-hydrolase XTH9	chr12:1299708-1301072	-2.05742	0.0260663
PGSC0003DMG400007835	Conserved gene of unknown function	chr12:2447668-2448747	-1.43083	0.0347016
PGSC0003DMG400007952	N-hydroxycinnamoyl/benzoyltransferase 6	chr04:67952048-67953972	2.91	0.0165022
PGSC0003DMG400008070	SAUR family protein	chr11:41013762-41014716	-1.19559	0.0159522
PGSC0003DMG400008182	Heat shock protein DnaJ	chr10:58636640-58641738	-0.68512	0.0464803
PGSC0003DMG400008347	Pentatricopeptide repeat-containing protein	chr03:36773879-36776719	3.95288	0.00334983
PGSC0003DMG400008444	Induced stolon tip protein	chr05:49753259-49754880	-1.7507	0.0128837
PGSC0003DMG400008511	NAD(+) ADP-ribosyltransferase-3	chr07:7457773-7461155	0.971358	0.0293518
PGSC0003DMG400008598	Conserved gene of unknown function	chr10:52655938-52658467	-0.947335	0.0101428
PGSC0003DMG400008668	Gene of unknown function	chr12:19210827-19216699	1.76243	0.0232953
PGSC0003DMG400008738	Monomeric G-protein	chr12:6572900-6576476	-1.59148	0.00592273
PGSC0003DMG400008822	Kinase	chr09:1525495-1527502	0.71634	0.0464577
PGSC0003DMG400009378	DNA binding protein	chr07:49699969-49703967	1.29897	0.00163334
PGSC0003DMG400009405	Ring finger protein	chr07:49904518-49905483	3.30304	0.0012284
PGSC0003DMG400009462	Gene of unknown function	chr11:35722573-35724730	0.639052	0.0278204
PGSC0003DMG400009529	UDP-xylose phenolic glycosyltransferase	chr08:2356868-2358058	2.81082	0.0150738
PGSC0003DMG400009686	Bacterial spot disease resistance protein 4	chr06:6553331-6555332	1.93066	0.000932279
PGSC0003DMG400009810	Cytochrome P450 hydroxylase	chr01:4847252-4848359	3.06536	0.00123555
PGSC0003DMG400009869	DNAJ	chr04:70887700-70888496	-2.31641	1.73765e-05
PGSC0003DMG400010131	Nb cell deth marker	chr03:49862776-49863532	5.94302	5.52944e-15
PGSC0003DMG400010154	Conserved gene of unknown function	chr03:49268924-49270398	-1.45298	1.73765e-05
PGSC0003DMG400010198	Conserved gene of unknown function	chr02:32166448-32172284	-0.821124	0.0425971
PGSC0003DMG400010343	Iron-regulated transporter 2	chr02:28265609-28267700	6.31378	0.0059865
PGSC0003DMG400010478	Zinc finger protein JACKDAW	chr10:54910605-54913217	0.547143	0.0264585
PGSC0003DMG400010537	CYP72A54	chr10:3160337-3163329	3.49209	0.00978686
PGSC0003DMG400010601	DEXH helicase-like repair protein	chr07:46507232-46512562	0.842596	0.0180822
PGSC0003DMG400010649	RF1	chr04:12154996-12156006	3.42717	0.0137939
PGSC0003DMG400010714	Glutamate receptor 2 plant	chr02:32786902-32795064	2.89589	0.039604
PGSC0003DMG400010760	Gene of unknown function	chr04:7640599-7641654	5.69524	0.0415138
PGSC0003DMG400010859	Lipoxygenase	chr08:17827203-17831384	5.27586	0.00224426
PGSC0003DMG400010862	MLO1	chr10:47895626-47896413	0.905886	0.0192516
PGSC0003DMG400010952	Serine-threonine protein kinase, plant-type	chr00:31310816-31312213	2.00355	0.00948014
PGSC0003DMG400010986	Gene of unknown function	chr10:54772911-54775077	1.79288	2.47093e-07
PGSC0003DMG400011069	Zeamatin	chr10:54317657-54318904	-1.07667	0.0289982
PGSC0003DMG400011133	Joka8	chr07:599450-604282	1.24884	0.0180822
PGSC0003DMG400011250	MYB transcription factor	chr10:530534-532180	1.71935	0.00874676
PGSC0003DMG400011266	Catechol O-methyltransferase	chr10:139263-141641	-1.2489	0.0341837
PGSC0003DMG400011323	Lipid binding protein	chr01:58072043-58072704	-3.14052	0.0193526
PGSC0003DMG400011478	Gene of unknown function	chr04:6242922-6245641	2.35235	0.00220519
PGSC0003DMG400011523	HJTR2GH1 protein	chr04:4661780-4664969	1.25257	0.000403217
PGSC0003DMG400011754	Gamma aminobutyrate transaminase isoform1	chr07:41562512-41570326	1.20431	0.0414537
PGSC0003DMG400012151	Ring finger protein	chr08:55903478-55907798	4.2574	0.0125425
PGSC0003DMG400012229	Conserved gene of unknown function	chr08:56747030-56747839	-2.00141	0.00747026
PGSC0003DMG400012232	Hydrolase	chr08:56721472-56728566	0.594576	0.0468215
PGSC0003DMG400012234	Conserved gene of unknown function	chr08:56696982-56698140	-0.905178	0.00988609
PGSC0003DMG400012434	Sodium/calcium exchanger family protein	chr07:52835331-52840561	0.960857	6.48225e-06
PGSC0003DMG400012487	Conserved gene of unknown function	chr08:293890-295180	-0.940994	0.0289982
PGSC0003DMG400012641	Ubiquitin family protein	chr02:47599978-47601189	-1.88078	0.0044182
PGSC0003DMG400012720	Calmodulin binding protein SUN	chr04:11174527-11178268	-1.03385	0.0202882
PGSC0003DMG400012822	Stem-specific protein TSJT1	chr03:1975871-1978026	-2.61842	1.59481e-05
PGSC0003DMG400012919	Cinnamyl alcohol dehydrogenase	chr02:14831196-14835334	-1.10077	0.0464803
PGSC0003DMG400013124	Receptor-kinase	chr01:52879705-52880094	-6.66977	0.000791943
PGSC0003DMG400013138	Gene of unknown function	chr11:32639125-32640289	-0.956547	0.01464
PGSC0003DMG400013161	Transducin family protein	chr09:9467327-9474043	0.656827	0.0429538
PGSC0003DMG400013292	Hydrolase, hydrolyzing O-glycosyl compounds	chr11:354605-355972	-1.19971	0.00988609
PGSC0003DMG400013353	Na+/myo-inositol symporter	chr11:428379-432261	0.691206	0.0341837
PGSC0003DMG400013396	Flotillin-1	chr03:480143-484448	0.917298	0.00598561
PGSC0003DMG400013443	Acyltransferase	chr03:370273-373324	-1.72219	0.0404986
PGSC0003DMG400013512	Conserved gene of unknown function	chr05:8829622-8831150	-1.7209	0.0110143
PGSC0003DMG400013558	Conserved gene of unknown function	chr07:41183232-41184087	-2.60028	0.00382802
PGSC0003DMG400013696	Cytochrome P450	chr05:43351037-43352901	5.67713	0.0262149
PGSC0003DMG400013938	Gene of unknown function	chr11:13239793-13240526	-1.42734	0.00138935
PGSC0003DMG400014013	Flavonoid 3-hydroxylase	chr12:52056164-52057913	2.57346	0.0094319
PGSC0003DMG400014063	Receptor kinase	chr05:3259143-3260199	1.22907	0.0277728
PGSC0003DMG400014225	ERD1 protein, chloroplast	chr03:57613694-57621016	1.38535	0.00434182
PGSC0003DMG400014272	(S)-N-methylcoclaurine 3'-hydroxylase isozyme	chr03:42351045-42356188	1.11197	0.0148408
PGSC0003DMG400014343	Copper ion binding protein	chr03:42949395-42951085	-2.45993	0.0247861
PGSC0003DMG400014600	Lyase	chr05:46003036-46011561	5.42261	0.00200068
PGSC0003DMG400014615	GRAS family transcription factor	chr08:6300085-6302059	-1.0035	0.0242495
PGSC0003DMG400014772	Tyramine hydroxycinnamoyl transferase	chr08:44177051-44178025	2.7874	0.00874676
PGSC0003DMG400014870	Alcohol dehydrogenase	chr03:7521403-7530327	-1.29455	0.000337896
PGSC0003DMG400014880	ABC transporter family protein	chr03:7306249-7306842	7.80142	0.00245662
PGSC0003DMG400014902	Cytochrome P450	chr02:40576027-40581268	1.9265	0.035398
PGSC0003DMG400014970	Conserved gene of unknown function	chr05:19763728-19767249	-3.96643	3.58132e-05
PGSC0003DMG400015044	ALG2-interacting protein X	chr04:42366869-42369599	4.99512	0.0052722
PGSC0003DMG400015154	Hydrolase, hydrolyzing O-glycosyl compounds	chr03:51561897-51566162	1.3113	0.000580697
PGSC0003DMG400015190	AMP dependent CoA ligase	chr03:50885903-50891146	1.60518	0.0404986
PGSC0003DMG400015225	Transposase	chr03:51581150-51583454	5.42995	4.85811e-10
PGSC0003DMG400015365	Conserved gene of unknown function	chr12:525412-525857	-0.750469	0.0322602
PGSC0003DMG400015390	Conserved gene of unknown function	chr12:185552-186800	6.91717	0.0159963
PGSC0003DMG400015448	MAPKKK5	chr12:56727351-56733764	0.746896	0.0488693
PGSC0003DMG400015617	Gene of unknown function	chr05:6977433-6978218	-1.60994	0.00592273
PGSC0003DMG400015677	Cinnamyl alcohol dehydrogenase	chr11:1595055-1597203	2.15906	0.0106752
PGSC0003DMG400015678	10-hydroxygeraniol oxidoreductase	chr11:1590552-1593526	2.47902	0.00334983
PGSC0003DMG400015720	Gene of unknown function	chr08:46332370-46334717	1.59064	2.81427e-08
PGSC0003DMG400015824	Hcr2-0B	chr12:40243658-40246451	2.17634	0.00927499
PGSC0003DMG400016004	Ethylene response factor 4	chr05:47293159-47294004	-1.75598	0.00539036
PGSC0003DMG400016010	Amino acid binding protein	chr00:23351498-23355322	-0.805333	0.035396
PGSC0003DMG400016051	Glucosyl/glucuronosyl transferases	chr00:31968986-31970322	3.70411	0.0421331
PGSC0003DMG400016063	Conserved gene of unknown function	chr05:23162918-23164340	-2.37588	0.000144753
PGSC0003DMG400016169	Endo-1,4-beta-glucanase	chr11:3018376-3025851	1.60094	0.00596094
PGSC0003DMG400016477	Adenylyl-sulfate reductase	chr02:36444400-36447503	-1.02788	0.0120186
PGSC0003DMG400016492	Conserved gene of unknown function	chr02:36177467-36178992	3.20798	1.35207e-05
PGSC0003DMG400016497	Conserved gene of unknown function	chr06:49111683-49112727	-4.70592	3.67824e-08
PGSC0003DMG400016611	Glucosyltransferase	chr09:60599839-60601879	5.81696	0.0183197
PGSC0003DMG400016623	Cytochrome P450	chr09:60489529-60491348	4.64114	1.72797e-07
PGSC0003DMG400016635	HAT family dimerisation domain containing protein	chr06:33779170-33785215	1.75934	2.22948e-14
PGSC0003DMG400016727	Light-induced protein, chloroplastic	chr02:36844336-36846348	0.804109	0.0191282
PGSC0003DMG400016790	Homeodomain-leucine zipper protein 56	chr05:46286547-46289427	0.850061	0.01464
PGSC0003DMG400016797	ATP-binding cassette transporter	chr05:46442608-46446926	1.93332	0.000623227
PGSC0003DMG400017105	ATP binding protein	chr09:11139753-11141822	3.07159	0.0391072
PGSC0003DMG400017183	Desacetoxyvindoline 4-hydroxylase	chr09:56095868-56097520	2.13982	6.52773e-06
PGSC0003DMG400017306	Metal ion binding protein	chr07:51290436-51291744	1.95828	0.028703
PGSC0003DMG400017314	CYP72A57	chr07:50442296-50445256	3.77717	0.000588137
PGSC0003DMG400017432	Multidrug resistance-associated protein 2, 6 (Mrp2, 6), abc-transoprter	chr05:11873947-11879506	2.60062	0.0099785
PGSC0003DMG400017966	Hcr2-p3	chr05:10974826-10977109	2.32198	0.00136206
PGSC0003DMG400018271	Calmodulin binding protein	chr01:79235993-79239439	-1.10948	0.0468215
PGSC0003DMG400018328	Proteinase inhibitor type-2 CEVI57	chr07:48432312-48433228	3.28394	0.000731967
PGSC0003DMG400018365	Pentatricopeptide repeat-containing protein	chr07:48619289-48624844	0.77233	0.0419951
PGSC0003DMG400018441	Late blight resistance protein	chr05:4799611-4804074	1.07104	0.0464803
PGSC0003DMG400018535	Yellow stripe	chr03:45963293-45967167	0.759182	0.0159963
PGSC0003DMG400018865	Conserved gene of unknown function	chr09:46444079-46447119	2.22304	0.0180822
PGSC0003DMG400019001	Conserved gene of unknown function	chr11:18344711-18347145	-1.91101	1.83879e-08
PGSC0003DMG400019002	Conserved gene of unknown function	chr11:18330787-18331643	-4.66019	4.08039e-05
PGSC0003DMG400019071	M18S-3Ap	chr01:7059134-7061617	1.26408	0.027026
PGSC0003DMG400019077	Primary amine oxidase	chr08:53010748-53015606	0.713791	0.0157651
PGSC0003DMG400019123	Pectinesterase inhibitor	chr10:50246616-50247509	-1.50134	0.0293518
PGSC0003DMG400019146	Xylem serine proteinase 1	chr10:50925202-50927035	0.92784	0.0277134
PGSC0003DMG400019192	Gene of unknown function	chr10:50715095-50717866	2.29785	0.00163334
PGSC0003DMG400019386	Phenylalanine ammonia-lyase	chr10:6301473-6305153	1.55738	0.000435203
PGSC0003DMG400019430	ATP-binding cassette transporter	chr01:75147152-75150194	1.74613	0.000384892
PGSC0003DMG400019437	Pathogen-and wound-inducible antifungal protein CBP20	chr01:74981029-74982054	2.21773	0.006525
PGSC0003DMG400019506	Thioredoxin II	chr03:55841661-55843149	-1.47573	0.00105702
PGSC0003DMG400019523	NAC domain-containing protein 21/22	chr03:55815777-55817714	1.59768	7.9404e-06
PGSC0003DMG400019646	Protein bem46	chr05:1085105-1087833	-1.35381	0.0470829
PGSC0003DMG400019647	Heat shock protein 90	chr05:1091622-1099314	0.523763	0.0494297
PGSC0003DMG400019869	Conserved gene of unknown function	chr02:17099671-17100558	-1.22693	0.00478409
PGSC0003DMG400019956	Glutathione s-transferase	chr12:47549030-47550979	2.68105	0.0393391
PGSC0003DMG400020017	Lichenase	chr01:45137501-45139268	6.598	1.83879e-08
PGSC0003DMG400020122	Circadian clock coupling factor ZGT	chr06:59158019-59159136	0.82187	0.0059865
PGSC0003DMG400020136	Sulfate/bicarbonate/oxalate exchanger and transporter sat-1	chr06:58936956-58943104	0.949652	1.88005e-05
PGSC0003DMG400020206	WRKY transcription factor-b	chr02:48063217-48065083	5.56755	0.0234629
PGSC0003DMG400020218	Conserved gene of unknown function	chr02:47846906-47850165	-1.52075	1.73765e-05
PGSC0003DMG400020364	Receptor protein kinase	chr09:778177-782606	-1.32286	0.0249372
PGSC0003DMG400020442	177 protein	chr07:50186799-50191811	-1.32112	0.00818102
PGSC0003DMG400020468	Cytochrome P450	chr06:45428540-45428891	1.04152	0.0331353
PGSC0003DMG400020497	Major pollen allergen Ory s 1	chr08:1155037-1159487	7.93758	0.00776088
PGSC0003DMG400020605	MLO1	chr03:36041610-36048004	2.93007	0.0306067
PGSC0003DMG400020697	Conserved gene of unknown function	chr07:7703306-7707271	1.30731	0.0468215
PGSC0003DMG400020759	Conserved gene of unknown function	chr05:33154571-33155702	-1.02321	0.0286992
PGSC0003DMG400020809	Cytochrome P450	chr08:46878952-46881259	3.69672	9.90139e-05
PGSC0003DMG400020829	Copper transporter 1	chr06:4116002-4116946	4.02912	0.00596094
PGSC0003DMG400020851	Tospovirus resistance protein D	chr06:3986257-3991562	1.83012	0.0494297
PGSC0003DMG400020895	UDP-glucose:glucosyltransferase	chr00:24414182-24417600	4.46428	1.35207e-05
PGSC0003DMG400020896	Glucosyl/glucuronosyl transferases	chr00:24417826-24419800	2.85701	0.0324129
PGSC0003DMG400020976	ECP63 protein	chr11:28179001-28181241	3.46731	0.000195558
PGSC0003DMG400021067	Hcr9-Avr9-hir2	chr00:35218983-35221110	1.499	0.0182302
PGSC0003DMG400021109	Conserved gene of unknown function	chr02:29317495-29319262	5.39282	0.0183797
PGSC0003DMG400021459	(Fragment)	chr02:17758721-17762087	-1.10521	0.000572938
PGSC0003DMG400021488	Conserved gene of unknown function	chr02:17627320-17628069	6.78761	0.00238032
PGSC0003DMG400021545	Conserved gene of unknown function	chr09:5712032-5712899	-1.7864	0.00238032
PGSC0003DMG400021684	E3 ubiquitin-protein ligase RMA1H1	chr10:3930405-3932154	-3.98366	2.02051e-13
PGSC0003DMG400021854	O-methyltransferase 3	chr10:3511693-3513963	-1.33304	5.251e-06
PGSC0003DMG400021877	Xyloglucan endo-transglycosylase	chr09:59926832-59929020	-1.32541	0.000201821
PGSC0003DMG400021966	Laccase	chr04:61860883-61864152	9.26002	2.56915e-08
PGSC0003DMG400022043	DNA binding protein	chr07:35881010-35885541	6.33505	0.00203226
PGSC0003DMG400022044	Valacyclovir hydrolase	chr07:35753629-35754376	-0.683956	0.040007
PGSC0003DMG400022151	Chaperone protein DNAj	chr07:55952265-55953030	-1.58589	0.0289528
PGSC0003DMG400022391	ATP binding / carbohydrate binding / kinase/ protein kinase/ protein serine/threonine kinase/ protein tyrosine kinase/ sugar binding	chr02:35247631-35251745	3.06768	0.00189511
PGSC0003DMG400022452	Serine/threonine-protein kinase bri1	chr01:75953249-75956521	1.53851	0.00973407
PGSC0003DMG400022492	Gibberellin receptor GID1	chr01:75777695-75778682	2.16677	0.006525
PGSC0003DMG400022709	GRAS family transcription factor	chr01:5317970-5320421	1.67889	2.85182e-05
PGSC0003DMG400022751	Molybdopterin cofactor sulfurase	chr08:53870292-53872771	1.21334	4.08039e-05
PGSC0003DMG400022905	Multidrug/pheromone exporter, MDR family, ABC transporter family	chr03:61365904-61372730	2.53636	6.34382e-12
PGSC0003DMG400023349	Conserved gene of unknown function	chr05:51495984-51497825	-1.77402	0.00349993
PGSC0003DMG400023382	Cytochrome P450 77A2	chr05:51108624-51110931	-1.05655	0.0165238
PGSC0003DMG400023429	Actin-58	chr05:50245289-50248122	-1.63073	0.0260251
PGSC0003DMG400023435	Major allergen Pru ar	chr05:50100345-50101761	3.73545	0.00135613
PGSC0003DMG400023466	Plasma membrane intrinsic protein	chr05:51511520-51515352	-0.985492	0.0104545
PGSC0003DMG400023511	ATEXO70H2	chr05:50543420-50545619	3.71636	0.016684
PGSC0003DMG400023543	Conserved gene of unknown function	chr05:50792816-50793332	5.09863	0.0451188
PGSC0003DMG400023671	ATP binding protein	chr10:57471441-57473912	5.65931	7.45969e-05
PGSC0003DMG400023985	Ferredoxin-3, chloroplast	chr11:5409055-5411529	2.19974	0.040007
PGSC0003DMG400024025	Gene of unknown function	chr01:45860390-45860889	1.74429	0.0155055
PGSC0003DMG400024258	Receptor protein kinase zmpk1	chr09:1261564-1262491	2.25341	0.0370904
PGSC0003DMG400024260	Receptor protein kinase zmpk1	chr09:1235024-1237340	1.69253	0.0302335
PGSC0003DMG400024310	Conserved gene of unknown function	chr06:32097434-32098570	-1.80902	0.0225328
PGSC0003DMG400024324	Conserved gene of unknown function	chr06:13793493-13794357	-1.21008	0.00585512
PGSC0003DMG400024382	Gene of unknown function	chr00:19375176-19377324	-1.37086	0.00229181
PGSC0003DMG400024428	Conserved gene of unknown function	chr03:12502416-12506797	0.943825	0.0404986
PGSC0003DMG400024552	Synaptosomal associated protein	chr03:55445619-55449745	-0.616564	0.0410672
PGSC0003DMG400024594	Glycosyltransferase UGT90A7	chr03:54125551-54128245	1.479	0.0115849
PGSC0003DMG400024624	Conserved gene of unknown function	chr03:54874087-54876489	5.13989	0.0189823
PGSC0003DMG400024644	101 kDa heat shock protein	chr03:55248139-55252302	0.773568	0.0048285
PGSC0003DMG400024843	Conserved gene of unknown function	chr04:58561672-58563662	2.75756	0.0121448
PGSC0003DMG400024991	Conserved gene of unknown function	chr02:43263345-43264106	5.45834	0.034637
PGSC0003DMG400024998	Conserved gene of unknown function	chr10:1649831-1654384	4.19055	0.00520333
PGSC0003DMG400025129	Zinc finger protein	chr02:25587999-25591776	-1.02161	0.0402521
PGSC0003DMG400025400	LOB domain protein 1	chr06:8094308-8095947	2.56076	0.0415138
PGSC0003DMG400025443	Gene of unknown function	chr04:5414487-5414924	4.99681	0.0322602
PGSC0003DMG400025444	Gene of unknown function	chr04:5413034-5413630	4.85036	1.5464e-05
PGSC0003DMG400025452	Gene of unknown function	chr04:5350099-5350642	5.10012	0.00283395
PGSC0003DMG400025453	Gene of unknown function	chr04:5347553-5348044	5.89099	0.0127215
PGSC0003DMG400025454	Gene of unknown function	chr04:5343928-5344517	3.18363	0.0428272
PGSC0003DMG400025495	Glucose-6-phosphate/phosphate translocator 2	chr07:47074663-47077697	6.25261	0.0030585
PGSC0003DMG400025614	Homeobox-leucine zipper protein HAT7	chr05:5700317-5704828	-0.974013	0.00680406
PGSC0003DMG400025668	ATP binding protein	chr09:9149628-9153092	2.86074	0.023291
PGSC0003DMG400025737	Sterol regulatory element-binding protein site 2 protease	chr01:83440482-83444534	1.51318	0.0379319
PGSC0003DMG400025872	UDP-glucose:glucosyltransferase	chr01:84162731-84164309	3.43438	0.0101428
PGSC0003DMG400025874	UDP-glucose:glucosyltransferase	chr01:84185351-84187172	3.51955	0.000529847
PGSC0003DMG400025877	Twi1 protein	chr01:84209775-84211401	2.58118	0.0293518
PGSC0003DMG400025896	Proteinase inhibitor 1	chr01:84785307-84785953	-0.976007	0.0395271
PGSC0003DMG400025912	Methylketone synthase Ib	chr01:85118506-85119665	-1.82264	0.028703
PGSC0003DMG400026147	Gene of unknown function	chr07:47940573-47943158	0.937373	0.0294432
PGSC0003DMG400026260	AP2 domain class transcription factor	chr08:51283796-51285061	2.94876	0.043142
PGSC0003DMG400026300	Aromatic amino acid decarboxylase 2	chr08:1839351-1843505	4.17443	0.0166103
PGSC0003DMG400026540	Conserved gene of unknown function	chr11:39834360-39835701	-1.26354	0.00596094
PGSC0003DMG400026617	Methylketone synthase Ib	chr09:11927730-11933036	-1.01199	0.0479098
PGSC0003DMG400026837	Profilin-1	chr12:51361719-51363121	-1.45395	0.000384892
PGSC0003DMG400026855	Endochitinase 4	chr00:21419776-21420932	2.76314	0.0432276
PGSC0003DMG400026871	Cytochrome P450	chr00:25796902-25800655	4.34159	8.91e-08
PGSC0003DMG400027282	Gene of unknown function	chr04:10401009-10401942	2.42386	0.00296865
PGSC0003DMG400027283	AT-HSFB3 (Arabidopsis thaliana heat shock transcription factor B3)	chr04:10409270-10411469	3.40611	0.00246357
PGSC0003DMG400027288	Glycosyltransferase	chr04:10618827-10621390	1.6921	0.00585512
PGSC0003DMG400027289	Glucosyltransferase	chr04:10645185-10647010	-1.06929	0.040276
PGSC0003DMG400027400	Non-specific lipid-transfer protein	chr11:43618084-43621046	-1.27947	0.039604
PGSC0003DMG400027636	Glutathione s-transferase	chr07:51716842-51718268	2.00415	0.00121436
PGSC0003DMG400027741	Cytochrome P450	chr04:6903187-6905075	-5.61902	0.0119579
PGSC0003DMG400027748	UPF0497 membrane protein PIMP1	chr04:7073248-7075655	4.76623	0.019226
PGSC0003DMG400027756	Cytochrome P450	chr04:6899631-6900766	-5.75764	0.0294432
PGSC0003DMG400027888	Cysteine proteinase 3	chr07:38959940-38964852	-2.74101	0.000234345
PGSC0003DMG400027891	Gene of unknown function	chr07:39193059-39197596	5.05341	0.00251068
PGSC0003DMG400028076	Ulp1 protease family, C-terminal catalytic domain containing protein	chr07:12153008-12155137	5.89853	0.000137794
PGSC0003DMG400028077	Ulp1 protease family, C-terminal catalytic domain containing protein	chr07:12151845-12152620	6.7985	0.000403217
PGSC0003DMG400028175	Cytochrome P450 76A2	chr10:55479294-55481138	2.75442	0.00058448
PGSC0003DMG400028244	Short chain alcohol dehydrogenase	chr10:55941596-55943792	-1.46626	0.000527582
PGSC0003DMG400028330	Transferase, transferring glycosyl groups	chr05:241440-244352	3.28514	0.0188163
PGSC0003DMG400028412	Hypothetical repeat protein	chr02:31396667-31397410	6.18203	1.75591e-09
PGSC0003DMG400028505	Conserved gene of unknown function	chr06:49881104-49886410	1.75654	2.00218e-06
PGSC0003DMG400028546	Boron transporter	chr06:49658072-49661117	3.75149	0.000527582
PGSC0003DMG400028620	DNA photolyase	chr12:49878049-49883993	-0.864307	0.0422871
PGSC0003DMG400028679	Cysteine desulfurylase	chr11:6844960-6847897	3.75082	0.0173018
PGSC0003DMG400028687	E3 ubiquitin ligase PUB14	chr11:6639379-6640846	1.69058	0.0359574
PGSC0003DMG400028702	Cycloartenol synthase	chr04:46543273-46551909	-1.30003	0.00376098
PGSC0003DMG400028773	Conserved gene of unknown function	chr10:33915381-33920720	-3.31345	0.0192516
PGSC0003DMG400028789	Conserved gene of unknown function	chr06:50850880-50851914	2.57203	9.5468e-08
PGSC0003DMG400028897	Beta-carotene hydroxylase	chr06:37867497-37869654	-0.825677	0.0390403
PGSC0003DMG400028972	Conserved gene of unknown function	chr01:66887987-66889035	3.79552	0.0059865
PGSC0003DMG400029191	DOF domain class transcription factor	chr06:7636702-7637884	-2.10934	0.039604
PGSC0003DMG400029425	Galactose oxidase	chr12:57012258-57014060	-1.60853	0.0422871
PGSC0003DMG400029517	Desacetoxyvindoline 4-hydroxylase	chr04:2625517-2628817	0.972311	0.0197132
PGSC0003DMG400029607	Gene of unknown function	chr08:45090789-45092818	1.28211	2.82542e-06
PGSC0003DMG400029702	Smg-7	chr02:33782630-33788755	1.08325	0.0169743
PGSC0003DMG400029811	Fasciclin-like arabinogalactan protein 10	chr12:9783683-9784751	-1.74631	0.00709918
PGSC0003DMG400029830	Glucan endo-1,3-beta-D-glucosidase	chr10:57993306-57994678	3.61424	5.53439e-07
PGSC0003DMG400029994	Conserved gene of unknown function	chr11:37002627-37008710	0.738027	0.0432276
PGSC0003DMG400030081	Conserved gene of unknown function	chr09:53575319-53576605	-1.04931	0.028703
PGSC0003DMG400030082	Primary amine oxidase	chr09:53558074-53561051	5.90007	2.05513e-15
PGSC0003DMG400030095	Ulp1 protease family, C-terminal catalytic domain containing protein	chr12:38436358-38438859	7.64715	5.75041e-06
PGSC0003DMG400030220	Protein cbxX, chromosomal	chr07:24666249-24671213	-0.936816	0.00484452
PGSC0003DMG400030228	DNA binding protein	chr06:38886067-38887258	-0.908898	0.035396
PGSC0003DMG400030500	Conserved gene of unknown function	chr05:4173678-4174911	0.758643	0.0298815
PGSC0003DMG400030780	Gene of unknown function	chr06:41029356-41036695	1.14654	0.0313021
PGSC0003DMG400030801	Gene of unknown function	chr04:63754980-63759842	1.13933	0.00575947
PGSC0003DMG400030843	Plastid-targeted protein 2	chr04:64259745-64263505	9.3328	0.0180052
PGSC0003DMG400031075	Conserved gene of unknown function	chr11:3928038-3929868	-1.62296	0.00205856
PGSC0003DMG400031325	Nectarin 5	chr06:46989855-46991578	6.24922	0.0360879
PGSC0003DMG400031326	Conserved gene of unknown function	chr06:46983361-46985191	6.41113	0.00650841
PGSC0003DMG400031395	Oxygen-evolving enhancer protein 2, chloroplastic	chr05:36876261-36879089	4.85213	1.40808e-07
PGSC0003DMG400031444	Nucleotide binding	chr00:23231383-23235077	0.849472	0.0234629
PGSC0003DMG400031495	Senescence-associated protein	chr03:12415063-12415378	0.994377	0.0425312
PGSC0003DMG400031847	CXE carboxylesterase	chr09:53119094-53120147	1.55765	0.0047362
PGSC0003DMG400032197	Restricted tev movement 1	chr01:1724681-1729852	-1.07501	0.00214476
PGSC0003DMG400032250	Non-specific lipid-transfer protein	chr09:53961136-53962694	4.01304	5.81887e-05
PGSC0003DMG400032269	Protein RDM1	chr09:54074067-54074997	1.70381	0.00379688
PGSC0003DMG400032582	HJTR2GH1 protein	chr04:4738696-4741385	1.27264	0.0124018
PGSC0003DMG400033123	Basic 7S globulin 2 small subunit	chr01:61708126-61709740	-3.49006	5.05519e-12
PGSC0003DMG400033350	Gene of unknown function	chr10:42998589-43001639	1.63497	0.0109692
PGSC0003DMG400033632	Cf-2.2	chr08:42364701-42367767	2.41209	0.00214476
PGSC0003DMG400033634	Fatty acid desaturase	chr12:51965698-51967570	3.98448	3.37044e-08
PGSC0003DMG400033636	Cytochrome P450	chr12:51940841-51942720	2.23503	0.0247524
PGSC0003DMG400033932	Cytochrome P450 hydroxylase	chr03:30125206-30127156	3.89184	0.0346394
PGSC0003DMG400034515	Ubiquitin	chr05:34394715-34396093	1.02554	0.0289982
PGSC0003DMG400034672	Glucosyl/glucuronosyl transferases	chr11:4864095-4865229	4.01635	0.00973407
PGSC0003DMG400035647	Disease resistance response protein	chr06:40684393-40684870	-1.43576	0.0240693
PGSC0003DMG400035878	Fatty acid desaturase	chr12:52140694-52141828	5.03546	6.25662e-09
PGSC0003DMG400036004	Fatty acid desaturase	chr12:52155823-52156939	4.82234	1.63091e-10
PGSC0003DMG400036113	Gene of unknown function	chr03:25792878-25795860	-5.00087	0.0368371
PGSC0003DMG400036508	Gene of unknown function	chr10:50867731-50868548	4.73422	0.00121436
PGSC0003DMG400036713	Glyceraldehyde-3-phosphate dehydrogenase	chr02:5344747-5346841	6.6527	0.000588137
PGSC0003DMG400036817	Subtilisin-like protease	chr00:37667416-37670840	1.81204	0.0322602
PGSC0003DMG400037226	Glutathione S-transferase omega	chr09:6913201-6915746	1.07432	0.00724616
PGSC0003DMG400037542	Gene of unknown function	chr05:20790468-20790786	5.37888	0.0105622
PGSC0003DMG400037573	Gene of unknown function	chr08:6606095-6606653	2.86069	0.0288347
PGSC0003DMG400037729	2,4-dienoyl-CoA reductase	chr12:60926765-60930734	6.13875	0.00320943
PGSC0003DMG400037860	Eukaryotic initiation factor 4A-15	chr05:27165962-27168203	2.61195	8.67441e-06
PGSC0003DMG400038760	Gene of unknown function	chr06:25312624-25319802	6.33692	0.000527582
PGSC0003DMG400038970	Conserved gene of unknown function	chr04:7227681-7228215	4.50773	0.022001
PGSC0003DMG400039942	Gene of unknown function	chr05:34392348-34394665	1.21433	0.0189424
PGSC0003DMG400040049	Conserved gene of unknown function	chr01:61797958-61801606	4.26896	0.00525604
PGSC0003DMG400040260	Glucan endo-1,3-beta-glucosidase, basic isoform 1	chr01:45173910-45174906	7.10992	2.76959e-05
PGSC0003DMG400040429	Spotted leaf protein	chr05:8094886-8096351	1.53732	0.0121208
PGSC0003DMG400040673	Gene of unknown function	chr09:25137344-25137749	2.1539	6.23841e-06
PGSC0003DMG400041029	Bcl-2-associated athanogene	chr06:53234232-53235339	0.88039	0.00666712
PGSC0003DMG400041050	Gene of unknown function	chr04:38246827-38247805	5.95168	0.000125869
PGSC0003DMG400041652	Microsomal oleic acid desaturase	chr12:52230892-52232047	5.3893	5.8429e-11
PGSC0003DMG400041847	Ubiquitin	chr07:28394201-28396515	1.56819	0.038369
PGSC0003DMG400042637	Gene of unknown function	chr01:64959570-64962961	7.94757	8.28509e-07
PGSC0003DMG400044996	Conserved gene of unknown function	chr01:57992407-57992878	-1.05929	0.00587627
PGSC0003DMG400045336	Conserved gene of unknown function	chr01:39109873-39112656	5.87529	0.00924649
PGSC0003DMG400045432	Spotted leaf protein	chr05:7845564-7847247	1.76956	2.90392e-05
PGSC0003DMG400046501	WD-40 repeat family protein	chr01:11685855-11691777	6.65319	0.000694108
PGSC0003DMG400046804	Mitochondrial substrate carrier family protein isoform 1	chr03:61238411-61239443	-2.19613	1.76762e-07
PGSC0003DMG401000506	Alpha-DOX2	chr02:46826768-46830143	2.20932	0.0410672
PGSC0003DMG401002262	ATP-binding cassette transporter	chr08:41606330-41613682	1.83223	0.000730116
PGSC0003DMG401002869	Hcr2-0B	chr04:453235-455830	1.94672	0.000257824
PGSC0003DMG401007615	Urea active transporter	chr08:47514381-47518067	0.992368	0.0168963
PGSC0003DMG401007888	Conserved gene of unknown function	chr12:1962872-1964828	-1.20157	0.0468215
PGSC0003DMG401010423	2-oxo acid dehydrogenase, lipoyl-binding site	chr02:27601589-27605630	-0.842262	0.036102
PGSC0003DMG401010599	CYP72A58	chr07:46558169-46559644	1.06173	0.0275048
PGSC0003DMG401013254	Ubiquitin-protein ligase	chr11:1016648-1017755	2.78269	0.0232898
PGSC0003DMG401013422	GDSL-lipase protein	chr03:857580-861178	-1.81705	0.00150083
PGSC0003DMG401014665	Mitochondrial phosphate carrier protein	chr01:88395360-88399887	-1.5164	0.0185309
PGSC0003DMG401015362	ATORC3/ORC3	chr12:572437-579578	1.55971	0.00217034
PGSC0003DMG401016617	Cytochrome P450	chr09:60523344-60533882	2.90888	0.0191282
PGSC0003DMG401020138	Histone H2A variant 1	chr06:58903341-58906004	-1.02425	0.0480217
PGSC0003DMG401022600	MYC1	chr05:6478926-6484398	-1.34265	0.00141605
PGSC0003DMG401024842	Conserved gene of unknown function	chr04:58568744-58575274	4.42543	7.95672e-07
PGSC0003DMG401025107	Gene of unknown function	chr05:1670361-1672809	1.67153	0.00163334
PGSC0003DMG401025430	Gene of unknown function	chr04:5371595-5372178	3.83071	0.0128837
PGSC0003DMG401029631	Pleiotropic drug resistance protein 1	chr09:58528871-58537605	1.22146	0.0180822
PGSC0003DMG401030920	Cucumber peeling cupredoxin	chr07:4413274-4414639	2.9477	0.029038
PGSC0003DMG402005074	Adenylyl-sulfate reductase	chr03:2473201-2476884	-1.24924	0.0379319
PGSC0003DMG402008895	Tropinone reductase 1	chr09:1440914-1443446	-1.44307	5.04431e-05
PGSC0003DMG402011540	Branched-chain-amino-acid aminotransferase	chr12:56081096-56089457	-2.5745	0.035396
PGSC0003DMG402015009	Gene of unknown function	chr04:9159708-9162041	0.729303	0.0427354
PGSC0003DMG402019042	Cytochrome P450 like_TBP	chr03:12476213-12477393	0.955994	0.039604
PGSC0003DMG402021616	Epsin-2	chr09:61301440-61308592	-1.16784	0.0250959
PGSC0003DMG402023841	Sterol desaturase	chr12:60910576-60913584	4.86825	0.00401627
PGSC0003DMG402024882	Conserved gene of unknown function	chr01:80078351-80079563	-1.17006	0.0315531
PGSC0003DMG402025107	Gene of unknown function	chr05:1677860-1678597	3.33273	0.000932279
PGSC0003DMG402025438	Desacetoxyvindoline 4-hydroxylase	chr04:5421673-5430255	3.0315	0.0302335
PGSC0003DMG402026984	BTB/POZ domain-containing protein	chr06:52624882-52628258	0.591584	0.0294432
PGSC0003DMG402029631	Pleiotropic drug resistance protein 1	chr09:58544367-58551696	2.33734	0.000944073
PGSC0003DMG403005679	Cytochrome P450	chr03:58167288-58173895	1.12556	0.0192663
PGSC0003DMG403025826	Enoyl-CoA-hydratase	chr01:85147022-85149672	-0.806061	0.0143185

## Sheet: 10a
S2 Table. List of DEGs in each transgenic line analyzed.
Gene ID	Description	Locus	log2FoldChange	Adjusted P-value
PGSC0003DMG400000045	Water channel protein	chr01:72262978-72265501	-0.834972	0.0497048
PGSC0003DMG400000149	Cytochrome P450	chr01:71705274-71711284	0.663963	0.0378814
PGSC0003DMG400000187	Conserved gene of unknown function	chr01:72572408-72574104	0.516159	0.0351312
PGSC0003DMG400000208	Conserved gene of unknown function	chr01:73107487-73107928	-1.44582	0.0251694
PGSC0003DMG400000501	High-affinity potassium transporter protein 1	chr02:46898733-46904934	0.900204	0.02865
PGSC0003DMG400000545	UP-9A	chr03:46718305-46718999	-1.03446	1.54816e-06
PGSC0003DMG400000546	UP-9A	chr03:46709345-46710177	-0.966902	0.0115945
PGSC0003DMG400000565	Cytochrome P450	chr03:46950283-46952292	0.491304	0.0397095
PGSC0003DMG400000710	Hydrolase, alpha/beta fold family protein	chr01:86006588-86009421	-1.6926	0.0126095
PGSC0003DMG400000959	RNase H family protein	chr09:46960534-46961842	5.03457	0.0342402
PGSC0003DMG400001172	Conserved gene of unknown function	chr08:12428771-12430574	1.03315	0.00938264
PGSC0003DMG400001197	Conserved gene of unknown function	chr09:47236303-47241149	0.658491	0.0125103
PGSC0003DMG400001735	Pentatricopeptide repeat-containing protein, chloroplastic	chr09:6530011-6532577	0.888273	0.042617
PGSC0003DMG400001879	Annexin p35	chr04:50917046-50920515	-0.591148	0.0204384
PGSC0003DMG400001904	Non-specific lipid-transfer protein 1	chr09:16527427-16528994	-1.0112	0.03585
PGSC0003DMG400001960	ABA 8'-hydroxylase CYP707A1	chr08:47110632-47113366	1.80116	0.0182008
PGSC0003DMG400001969	Carotenoid cleavage dioxygenase 4	chr08:47375774-47378534	1.28889	0.000155771
PGSC0003DMG400001983	Disease resistance protein BS2	chr11:6053513-6056533	0.917401	0.00391696
PGSC0003DMG400001990	NBS-coding resistance gene analog	chr11:5863767-5865086	1.2668	7.25757e-05
PGSC0003DMG400002243	Gene of unknown function	chr12:11419583-11422007	0.653445	0.00275985
PGSC0003DMG400002307	Gene of unknown function	chr12:10768915-10771252	6.37497	0.00166351
PGSC0003DMG400002310	Gene of unknown function	chr12:10884796-10888856	-0.671803	0.0309295
PGSC0003DMG400002615	Avr9/Cf-9 rapidly elicited protein 146	chr03:60364858-60365995	-1.01687	0.00189791
PGSC0003DMG400002953	Thioredoxin fold	chr04:25087920-25091723	-1.13657	0.00112643
PGSC0003DMG400002967	Pheophorbide A oxygenase	chr04:25178860-25182625	-1.2783	0.000359428
PGSC0003DMG400003073	16S rRNA processing protein RimM family	chr02:30501189-30511178	0.673951	4.83952e-05
PGSC0003DMG400003133	Pentatricopeptide repeat-containing protein	chr08:23893654-23898398	0.723936	0.000378802
PGSC0003DMG400003233	Translation initiation factor eif-2b alpha subunit	chr10:14061332-14066692	3.41183	1.59036e-16
PGSC0003DMG400003245	Gene of unknown function	chr10:13934551-13937112	2.25634	0.00610292
PGSC0003DMG400003422	Conserved gene of unknown function	chr09:44792685-44795614	-2.60372	0.0139076
PGSC0003DMG400003530	Abscisic acid and environmental stress-inducible protein TAS14	chr02:40093255-40094404	-1.87681	0.000196921
PGSC0003DMG400003707	Pre-pro-cysteine proteinase	chr04:70363353-70365693	0.484486	0.0361474
PGSC0003DMG400003749	GTP-binding protein hflx	chr04:70187626-70193863	0.522578	0.0398913
PGSC0003DMG400003759	Auxin-induced protein 5NG4	chr04:70328362-70331381	-0.733692	0.0359533
PGSC0003DMG400004129	Conserved gene of unknown function	chr05:7620909-7623275	-0.927787	0.000645622
PGSC0003DMG400004213	Histidine-rich glycoprotein	chr01:53181134-53181593	6.7963	0.000128545
PGSC0003DMG400004241	Ubiquitin	chr04:38237020-38239898	2.81203	0.040578
PGSC0003DMG400004317	Stellacyanin	chr08:39265829-39266806	-0.854035	0.00938264
PGSC0003DMG400004342	O-methyltransferase	chr03:48125373-48128012	1.10563	0.0199799
PGSC0003DMG400004499	Homeobox protein	chr02:21516770-21518822	-2.86156	0.00810234
PGSC0003DMG400004561	Late blight resistance protein Rpi-blb2	chr00:30691996-30697195	0.636598	0.040578
PGSC0003DMG400004564	UDP-glucosyltransferase	chr00:38981788-38982676	0.901057	0.0388371
PGSC0003DMG400004670	Xyloglucan endo-transglycosylase	chr12:59393395-59395557	-1.24682	0.00405239
PGSC0003DMG400004671	Synaptotagmin	chr12:59425063-59427764	0.884208	0.0122038
PGSC0003DMG400004688	S-adenosylmethionine synthase 2	chr12:59802970-59805338	-0.65946	0.00867337
PGSC0003DMG400004795	Nitrate transporter	chr08:52567375-52571923	0.777457	0.020344
PGSC0003DMG400004921	ANT	chr04:66588306-66592231	-0.869659	0.0373042
PGSC0003DMG400005052	Disease resistance protein RGA3	chr03:2502617-2512246	1.02662	0.00417986
PGSC0003DMG400005216	Galactinol synthase	chr01:63035281-63038003	-0.857814	0.0136125
PGSC0003DMG400005351	MLO1	chr04:30814210-30816287	0.760097	0.0369335
PGSC0003DMG400005486	Nucleic acid binding protein	chr03:15151453-15152341	0.969472	0.00184601
PGSC0003DMG400005633	Conserved gene of unknown function	chr03:59029267-59030917	1.13276	0.0171752
PGSC0003DMG400005731	Lipid transfer protein	chr03:58757833-58758595	-0.954195	0.00181779
PGSC0003DMG400005809	Gene of unknown function	chr08:5647343-5653832	1.71654	2.91922e-09
PGSC0003DMG400006015	Gene of unknown function	chr04:1854178-1854830	-1.15693	0.0347163
PGSC0003DMG400006106	Acylamino-acid-releasing enzyme	chr09:55160747-55163919	0.855733	0.0113631
PGSC0003DMG400006211	BZIP	chr10:42448630-42451072	0.576976	0.0398913
PGSC0003DMG400006485	Malonyltransferase	chr12:51510642-51512007	-1.0712	0.0308305
PGSC0003DMG400006662	Ci21A protein	chr04:60197695-60199823	-0.865342	0.0181923
PGSC0003DMG400006735	DNAJ heat shock N-terminal domain-containing protein	chr02:7828766-7830987	0.853421	0.00253552
PGSC0003DMG400007169	2,4-dienoyl-CoA reductase	chr10:59385773-59390044	-2.553	0.0303991
PGSC0003DMG400007180	P-coumaroyl quinate/shikimate 3'-hydroxylase	chr10:59481981-59484716	1.17223	0.00109118
PGSC0003DMG400007196	Cytochrome P450	chr10:59446951-59450259	0.504767	0.0117869
PGSC0003DMG400007248	Gene of unknown function	chr05:46611075-46613057	1.8206	1.46679e-12
PGSC0003DMG400007271	Gene of unknown function	chr04:49994967-49996122	1.78077	0.00829274
PGSC0003DMG400007375	Chlorophyll a/b-binding protein PS II-Type I	chr08:40836498-40837631	1.05956	0.0119743
PGSC0003DMG400007381	Zinc finger (Ran-binding) family protein	chr08:40575280-40577797	-1.5426	0.00916307
PGSC0003DMG400007505	Senescence-associated protein	chr06:55922945-55926333	0.761282	0.0381869
PGSC0003DMG400007508	Major Facilitator Superfamily protein	chr06:55971791-55976592	1.45014	0.00758596
PGSC0003DMG400007683	Sulfate/bicarbonate/oxalate exchanger and transporter sat-1	chr09:54234198-54239398	-1.46011	8.39741e-14
PGSC0003DMG400007737	Formin 16	chr12:20953280-20958494	3.85372	0.0270402
PGSC0003DMG400007812	Conserved gene of unknown function	chr12:1648829-1650633	-1.90958	0.0399395
PGSC0003DMG400007815	GDSL esterase/lipase	chr12:1866472-1869939	-0.865072	0.0372992
PGSC0003DMG400007854	Xyloglucan endotransglucosylase-hydrolase XTH9	chr12:1293373-1294778	-1.97901	0.0340671
PGSC0003DMG400008000	L-asparaginase	chr04:67729870-67731431	-1.66594	0.0281506
PGSC0003DMG400008001	D-type cyclin family 3 subgroup 3	chr04:67754013-67756091	-0.953608	0.016743
PGSC0003DMG400008368	Beta-1,3-glucanase, acidic	chr10:59180999-59184275	0.892928	0.0405232
PGSC0003DMG400008444	Induced stolon tip protein	chr05:49753259-49754880	-1.88201	0.000934944
PGSC0003DMG400008544	Carbohydrate esterase	chr12:55300036-55301559	2.38235	1.17085e-05
PGSC0003DMG400008557	Glycosyltransferase	chr12:55326118-55327951	0.695332	0.0399395
PGSC0003DMG400008584	Conserved gene of unknown function	chr09:46346330-46348439	0.542587	0.0418518
PGSC0003DMG400008598	Conserved gene of unknown function	chr10:52655938-52658467	-0.830693	0.0117077
PGSC0003DMG400008640	Aldose 1-epimerase family protein	chr03:13686730-13688511	0.495946	0.0415774
PGSC0003DMG400008796	Basic 30 kDa endochitinase	chr00:25050181-25052792	0.663175	0.016743
PGSC0003DMG400008822	Kinase	chr09:1525495-1527502	0.836494	0.0137223
PGSC0003DMG400009033	Myb 12 transcription factor	chr01:62413413-62416529	-1.37535	0.0155857
PGSC0003DMG400009112	Protein phosphatase 2C 8	chr03:45121501-45125081	-1.24225	0.0150364
PGSC0003DMG400009181	Leucine-rich repeat receptor protein kinase EXS	chr03:61885797-61889599	0.67658	0.022826
PGSC0003DMG400009232	Conserved gene of unknown function	chr11:8995367-9002447	2.3892	3.43329e-05
PGSC0003DMG400009378	DNA binding protein	chr07:49699969-49703967	1.00267	0.00284044
PGSC0003DMG400009876	Conserved gene of unknown function	chr04:71055248-71056275	1.36237	0.0155453
PGSC0003DMG400009903	Conserved gene of unknown function	chr04:71579920-71582330	-1.19511	0.0432471
PGSC0003DMG400009927	Auxin efflux carrier family protein	chr04:72001625-72007095	-0.818315	0.0107841
PGSC0003DMG400010232	Cysteine protease	chr02:32054513-32056959	0.956528	0.0166498
PGSC0003DMG400010862	MLO1	chr10:47895626-47896413	0.85576	0.0138359
PGSC0003DMG400010952	Serine-threonine protein kinase, plant-type	chr00:31310816-31312213	2.0297	0.00685612
PGSC0003DMG400010986	Gene of unknown function	chr10:54772911-54775077	1.81991	4.41023e-10
PGSC0003DMG400011266	Catechol O-methyltransferase	chr10:139263-141641	-1.11736	0.00514393
PGSC0003DMG400011338	Gene of unknown function	chr01:57846137-57848505	1.45818	0.00387643
PGSC0003DMG400011478	Gene of unknown function	chr04:6242922-6245641	2.46419	1.25589e-05
PGSC0003DMG400011902	Pirin	chr09:60918239-60920523	-0.965233	0.0155453
PGSC0003DMG400011953	Non-specific lipid-transfer protein 2	chr00:22056929-22057933	-1.44187	0.0208526
PGSC0003DMG400012434	Sodium/calcium exchanger family protein	chr07:52835331-52840561	0.54356	0.00841935
PGSC0003DMG400012487	Conserved gene of unknown function	chr08:293890-295180	-1.0543	0.0158032
PGSC0003DMG400012533	Gene of unknown function	chr08:380190-380902	1.79353	0.0215085
PGSC0003DMG400012631	Microtubule-associated protein futsch	chr02:47369924-47373114	1.608	0.00288415
PGSC0003DMG400012677	Rhomboid family protein	chr02:40977890-40980171	0.900714	0.0494914
PGSC0003DMG400012947	Cytochrome P450 monooxygenase CYP736B	chr04:53669170-53672463	0.909878	0.000240359
PGSC0003DMG400013015	N-acetyltransferase	chr02:22769360-22771952	1.07424	4.83952e-05
PGSC0003DMG400013120	Conserved gene of unknown function	chr01:52863082-52865144	2.59329	2.54328e-07
PGSC0003DMG400013124	Receptor-kinase	chr01:52879705-52880094	-7.63866	6.99175e-05
PGSC0003DMG400013262	Pentatricopeptide repeat-containing protein	chr11:910170-912317	0.752214	0.0292547
PGSC0003DMG400013292	Hydrolase, hydrolyzing O-glycosyl compounds	chr11:354605-355972	-0.864101	0.0405232
PGSC0003DMG400013293	UPF0497 membrane protein 14	chr11:345319-349955	-1.87415	0.00995136
PGSC0003DMG400013396	Flotillin-1	chr03:480143-484448	0.627783	0.0474369
PGSC0003DMG400013415	Chlorophyll a-b binding protein 3C, chloroplastic	chr03:757942-758913	1.89344	0.00339668
PGSC0003DMG400013513	Conserved gene of unknown function	chr05:8837423-8838881	4.26827	9.25973e-05
PGSC0003DMG400013712	Gene of unknown function	chr08:8295198-8299761	-0.982499	0.000934944
PGSC0003DMG400013742	Gene of unknown function	chr12:6786914-6788465	1.05184	0.00181779
PGSC0003DMG400013966	MYB transcription factor	chr10:51725168-51726374	-0.948024	0.0477363
PGSC0003DMG400014531	Gene of unknown function	chr02:6940640-6941045	2.74233	1.14145e-07
PGSC0003DMG400014870	Alcohol dehydrogenase	chr03:7521403-7530327	-1.23568	0.00017949
PGSC0003DMG400014912	Beta-1,3-glucanase	chr05:13168444-13178056	1.42559	5.62609e-06
PGSC0003DMG400014922	Conserved gene of unknown function	chr10:20867728-20872208	0.768726	0.00509621
PGSC0003DMG400015154	Hydrolase, hydrolyzing O-glycosyl compounds	chr03:51561897-51566162	1.59864	2.22174e-07
PGSC0003DMG400015221	Cytochrome P450 71A2	chr03:51641855-51643958	0.94092	2.49115e-06
PGSC0003DMG400015225	Transposase	chr03:51581150-51583454	2.44524	0.00938264
PGSC0003DMG400015377	SlTCP3	chr12:336602-338623	0.787342	0.0021696
PGSC0003DMG400015617	Gene of unknown function	chr05:6977433-6978218	-1.73228	0.00351424
PGSC0003DMG400015946	Retrotransposon protein	chr10:32872237-32872884	2.21336	0.00161669
PGSC0003DMG400016477	Adenylyl-sulfate reductase	chr02:36444400-36447503	-0.970526	0.0218198
PGSC0003DMG400016695	Chlorophyll a-b binding protein 50, chloroplastic	chr03:5447759-5448746	1.11735	0.0433893
PGSC0003DMG400016778	Cytochrome P450	chr06:45280463-45282680	0.891158	0.0174525
PGSC0003DMG400017091	Patatin-01	chr08:1596886-1601249	-1.31844	0.0215156
PGSC0003DMG400017119	Flavonoid glucoyltransferase UGT73E2	chr10:52458047-52462263	0.813967	0.010005
PGSC0003DMG400017183	Desacetoxyvindoline 4-hydroxylase	chr09:56095868-56097520	1.94949	1.87704e-05
PGSC0003DMG400017247	1-aminocyclopropane-1-carboxylate oxidase homolog	chr09:56075013-56076981	0.979693	0.00867337
PGSC0003DMG400017459	Ketoacyl-ACP Reductase (KAR)	chr05:12042483-12046560	-1.08386	0.0109695
PGSC0003DMG400017661	Cytochrome b5	chr09:43857409-43861563	-0.915546	0.0388371
PGSC0003DMG400017779	Proline-rich receptor kinase PERK7	chr03:4372278-4377186	1.74681	0.00458358
PGSC0003DMG400017850	Ubiquitin carboxyl-terminal hydrolase	chr08:4238737-4245478	2.42693	0.000441383
PGSC0003DMG400018198	70 kDa subunit of replication protein A	chr03:51883787-51884984	0.972315	0.0187179
PGSC0003DMG400018199	Cytochrome P450 71A4	chr03:51812216-51813743	0.881122	0.00121853
PGSC0003DMG400018311	Conserved gene of unknown function	chr07:48998695-49002579	-1.19546	7.77644e-06
PGSC0003DMG400018315	Gty37 protein	chr07:48772532-48773206	-1.38234	0.00458358
PGSC0003DMG400018618	Multidrug resistance pump	chr05:10174684-10181177	0.625787	0.00879257
PGSC0003DMG400018713	Carbonyl reductase	chr11:42858750-42861689	0.742343	0.0347163
PGSC0003DMG400018789	Pepper esterase	chr12:54812059-54814044	1.05108	0.0139357
PGSC0003DMG400019123	Pectinesterase inhibitor	chr10:50246616-50247509	-1.18317	0.0421622
PGSC0003DMG400019410	Heavy metal-associated domain containing protein	chr10:6335597-6339341	-0.935056	0.0122349
PGSC0003DMG400019482	Gene of unknown function	chr11:4969100-4969762	4.62691	6.99175e-05
PGSC0003DMG400019506	Thioredoxin II	chr03:55841661-55843149	-1.12989	0.0497324
PGSC0003DMG400019509	Conserved gene of unknown function	chr03:55899891-55900645	-1.39999	0.0497324
PGSC0003DMG400019647	Heat shock protein 90	chr05:1091622-1099314	0.47676	0.0383663
PGSC0003DMG400019656	GMP synthase	chr05:1045270-1047664	-1.41191	0.0398913
PGSC0003DMG400019869	Conserved gene of unknown function	chr02:17099671-17100558	-1.13613	0.0139357
PGSC0003DMG400019872	Adenylyl-sulfate reductase	chr02:17183103-17185714	-0.895475	0.016743
PGSC0003DMG400020136	Sulfate/bicarbonate/oxalate exchanger and transporter sat-1	chr06:58936956-58943104	0.698458	0.00066249
PGSC0003DMG400020154	Photosystem I reaction center subunit IV A isoform 2	chr06:58564981-58566400	0.965912	0.0155882
PGSC0003DMG400020258	Blue copper protein	chr02:47915534-47916073	-1.25874	0.0390172
PGSC0003DMG400020442	177 protein	chr07:50186799-50191811	-1.08534	0.0478419
PGSC0003DMG400020468	Cytochrome P450	chr06:45428540-45428891	1.16982	0.00333038
PGSC0003DMG400020510	Ubiquitin-protein ligase	chr08:1083600-1085699	0.626573	0.0311968
PGSC0003DMG400020744	Receptor-kinase	chr03:34692987-34696153	1.06236	0.0415215
PGSC0003DMG400020760	Ankyrin repeat-containing protein	chr05:33183313-33188813	-1.01898	0.015005
PGSC0003DMG400020851	Tospovirus resistance protein D	chr06:3986257-3991562	2.11436	0.00485265
PGSC0003DMG400020968	Flavonol 4'-sulfotransferase	chr09:8751814-8753374	-3.32411	1.10897e-09
PGSC0003DMG400020976	ECP63 protein	chr11:28179001-28181241	4.66484	2.10121e-08
PGSC0003DMG400021293	Gene of unknown function	chr10:2576889-2577490	1.03331	0.0451718
PGSC0003DMG400021545	Conserved gene of unknown function	chr09:5712032-5712899	-1.20138	0.040578
PGSC0003DMG400021854	O-methyltransferase 3	chr10:3511693-3513963	-1.18489	0.00284078
PGSC0003DMG400021877	Xyloglucan endo-transglycosylase	chr09:59926832-59929020	-1.0087	0.0010353
PGSC0003DMG400021980	Auxin-induced SAUR	chr10:44433657-44434301	10.5703	1.52066e-43
PGSC0003DMG400021983	Auxin-induced SAUR	chr10:44434667-44435172	3.62318	0.0155857
PGSC0003DMG400022905	Multidrug/pheromone exporter, MDR family, ABC transporter family	chr03:61365904-61372730	2.83606	1.21707e-16
PGSC0003DMG400023362	Alcohol dehydrogenase	chr05:51349696-51353587	-0.980417	0.0215156
PGSC0003DMG400023613	Conserved gene of unknown function	chr04:8568574-8570671	1.6583	0.0224324
PGSC0003DMG400023701	ERF transcription factor	chr10:57314132-57315416	0.987289	0.0150364
PGSC0003DMG400023769	Potassium channel NKT2	chr01:80681087-80687276	0.603357	0.00786299
PGSC0003DMG400023943	Conserved gene of unknown function	chr06:30534573-30542045	0.843474	0.00017949
PGSC0003DMG400023980	Gene of unknown function	chr11:5504893-5506227	-4.17722	0.000359524
PGSC0003DMG400023990	Conserved gene of unknown function	chr11:5329266-5332524	-0.795034	0.0243067
PGSC0003DMG400024060	Xyloglucan endotransglucosylase/hydrolase protein A	chr03:2691664-2694463	-1.1219	0.000934944
PGSC0003DMG400024123	Gene of unknown function	chr10:37486065-37486872	3.93489	0.0202995
PGSC0003DMG400024166	Gene of unknown function	chr10:27594808-27595114	5.03351	1.29857e-07
PGSC0003DMG400024231	EDNR2GH7 protein	chr04:22035624-22038557	0.857631	0.0334608
PGSC0003DMG400024324	Conserved gene of unknown function	chr06:13793493-13794357	-1.22701	0.00668266
PGSC0003DMG400024470	F-box and wd40 domain protein	chr03:53797413-53798920	-0.989285	0.0398913
PGSC0003DMG400024490	Aldehyde dehydrogenase	chr03:54102304-54107157	0.504604	0.0351694
PGSC0003DMG400024612	Uridine cytidine kinase I	chr03:54627727-54639244	0.648344	0.0108409
PGSC0003DMG400024758	RNase H family protein	chr01:77482419-77486048	1.41957	0.00781907
PGSC0003DMG400025017	Indole-3-acetic acid-amido synthetase GH3.6	chr10:1561683-1563533	1.28639	0.0120205
PGSC0003DMG400025337	Nitrate transporter	chr03:53260485-53262884	0.780755	0.0233453
PGSC0003DMG400025361	Phototropin-1	chr11:44678704-44689497	0.750302	0.00956309
PGSC0003DMG400025433	Conserved gene of unknown function	chr04:5511963-5516399	1.23685	7.25757e-05
PGSC0003DMG400025489	Gene of unknown function	chr07:47018444-47019385	0.842065	0.00840981
PGSC0003DMG400025537	Non-specific lipid-transfer protein	chr08:41101783-41102351	-2.29605	0.000675434
PGSC0003DMG400025678	Potassium channel NtKC1	chr00:19758228-19768582	2.82981	1.57298e-17
PGSC0003DMG400025734	Pyruvate kinase	chr01:83416174-83419808	-0.835577	0.0397095
PGSC0003DMG400025912	Methylketone synthase Ib	chr01:85118506-85119665	-1.95841	0.0139357
PGSC0003DMG400026147	Gene of unknown function	chr07:47940573-47943158	0.906551	0.0150534
PGSC0003DMG400026221	Major pollen allergen Ory s 1	chr08:51064954-51067304	-4.41902	1.39495e-05
PGSC0003DMG400026491	Sigma factor	chr03:47449203-47458885	0.693819	0.0261114
PGSC0003DMG400026779	PAS/LOV protein A	chr01:43192762-43196447	0.738275	0.0415215
PGSC0003DMG400026837	Profilin-1	chr12:51361719-51363121	-1.17898	0.000318731
PGSC0003DMG400027278	Gene of unknown function	chr04:10154971-10155325	2.69863	1.46054e-05
PGSC0003DMG400027643	Conserved gene of unknown function	chr07:51979552-51981806	0.608893	0.0243067
PGSC0003DMG400027888	Cysteine proteinase 3	chr07:38959940-38964852	-2.94701	0.0021696
PGSC0003DMG400027947	RING finger protein	chr09:31126979-31130371	5.92511	0.0021696
PGSC0003DMG400028183	Conserved gene of unknown function	chr10:55180478-55182221	-1.66003	0.0117077
PGSC0003DMG400028215	Cationic amino acid transporter	chr10:56509833-56519151	0.667266	0.0290958
PGSC0003DMG400028505	Conserved gene of unknown function	chr06:49881104-49886410	1.19365	0.00786299
PGSC0003DMG400028596	RNase H family protein	chr01:76135291-76139373	1.12611	0.0109695
PGSC0003DMG400028617	Conserved gene of unknown function	chr12:50035367-50041955	0.948132	0.0128362
PGSC0003DMG400028648	Blue copper	chr12:49615994-49617365	-1.5397	0.0138359
PGSC0003DMG400028671	UDP-glucose:glucosyltransferase	chr11:6556803-6560264	0.847432	0.00166351
PGSC0003DMG400028687	E3 ubiquitin ligase PUB14	chr11:6639379-6640846	1.11988	0.0122038
PGSC0003DMG400028711	Non-LTR retroelement reverse transcriptase	chr04:47370115-47378735	0.802249	0.0427601
PGSC0003DMG400028789	Conserved gene of unknown function	chr06:50850880-50851914	1.70904	0.00284044
PGSC0003DMG400029044	Gene of unknown function	chr01:30098734-30099298	5.26694	5.26772e-45
PGSC0003DMG400029195	Ferritin	chr09:10548978-10552001	-2.76434	2.49115e-06
PGSC0003DMG400029607	Gene of unknown function	chr08:45090789-45092818	1.12023	2.49115e-06
PGSC0003DMG400029620	Chalcone synthase 1B	chr09:58356998-58359082	-2.54682	0.00351424
PGSC0003DMG400029628	Conserved gene of unknown function	chr09:58468014-58470814	-1.10223	0.0432537
PGSC0003DMG400029834	Aberrant large forked product	chr10:58055934-58058225	0.985766	0.0143144
PGSC0003DMG400029930	Arsenite transport protein	chr06:37527185-37529771	0.652512	0.0399395
PGSC0003DMG400029994	Conserved gene of unknown function	chr11:37002627-37008710	0.664537	0.0477363
PGSC0003DMG400030255	Sn-1 protein	chr03:6228678-6230212	-4.42842	0.00284078
PGSC0003DMG400030349	CYP86A33 fatty acid omega-hydroxylase	chr06:57074753-57076893	-5.91329	0.0194335
PGSC0003DMG400030801	Gene of unknown function	chr04:63754980-63759842	0.954023	0.00938264
PGSC0003DMG400030839	Blue copper protein	chr04:64207605-64209064	-2.52639	0.0204384
PGSC0003DMG400030842	PTP-1	chr04:64229940-64235677	-0.57489	0.0139357
PGSC0003DMG400030941	Cytosine-specific methyltransferase	chr04:34917227-34923011	0.864063	0.0138698
PGSC0003DMG400031075	Conserved gene of unknown function	chr11:3928038-3929868	-1.29628	0.0415215
PGSC0003DMG400031180	Gene of unknown function	chr01:68890084-68891710	0.990666	0.0413212
PGSC0003DMG400031835	Spermine synthase	chr09:53418930-53423193	-0.917608	0.0319256
PGSC0003DMG400032147	Peroxidase	chr01:1754442-1757775	-1.45053	0.000267925
PGSC0003DMG400032159	Dynein light chain type 1 family protein	chr01:1021495-1024380	-1.11415	0.0369335
PGSC0003DMG400032197	Restricted tev movement 1	chr01:1724681-1729852	-1.00706	0.00284044
PGSC0003DMG400032582	HJTR2GH1 protein	chr04:4738696-4741385	1.13259	0.0126095
PGSC0003DMG400033586	Gene of unknown function	chr01:82339520-82341105	-0.784354	0.0204141
PGSC0003DMG400033661	Mitogen-activated protein kinase kinase kinase	chr05:31687764-31689237	1.11801	0.00119868
PGSC0003DMG400033858	Starch phosphorylase L	chr00:42175218-42175612	0.834714	0.00383043
PGSC0003DMG400034994	Gene of unknown function	chr01:53171193-53171649	6.92442	0.00017949
PGSC0003DMG400035647	Disease resistance response protein	chr06:40684393-40684870	-1.20992	0.00760567
PGSC0003DMG400036508	Gene of unknown function	chr10:50867731-50868548	4.05976	0.0372992
PGSC0003DMG400037098	Conserved gene of unknown function	chr00:17815066-17821252	5.41592	0.0369335
PGSC0003DMG400037276	Gene of unknown function	chr04:16290031-16293170	5.29868	0.0499931
PGSC0003DMG400037278	Gene of unknown function	chr00:6473683-6474022	1.97515	0.000784411
PGSC0003DMG400038103	Gene of unknown function	chr10:9525874-9533930	5.5283	0.0262974
PGSC0003DMG400039599	Gene of unknown function	chr00:5180388-5181182	1.85969	2.49115e-06
PGSC0003DMG400040673	Gene of unknown function	chr09:25137344-25137749	1.9166	6.78817e-05
PGSC0003DMG400041847	Ubiquitin	chr07:28394201-28396515	1.61424	0.0198532
PGSC0003DMG400042153	Movement protein	chr00:10218913-10219561	6.45788	0.00102041
PGSC0003DMG400042223	Gene of unknown function	chr04:16289170-16289941	7.25546	1.6494e-05
PGSC0003DMG400042954	Pentatricopeptide repeat-containing protein	chr03:45823749-45826305	0.670193	0.0395998
PGSC0003DMG400044364	Gene of unknown function	chr00:27098987-27099518	3.64502	0.00173646
PGSC0003DMG400044996	Conserved gene of unknown function	chr01:57992407-57992878	-1.09035	0.0225387
PGSC0003DMG400046639	F-box family protein	chr05:1488253-1489234	6.2965	0.00284044
PGSC0003DMG400047348	Gene of unknown function	chr04:16287976-16288378	6.22343	0.00304787
PGSC0003DMG401000668	Glycosyl hydrolase family 9	chr07:45038334-45042206	-0.887992	0.000441383
PGSC0003DMG401001984	Disease resistance protein BS2	chr11:6067832-6071020	1.14386	0.00286883
PGSC0003DMG401002270	Mutt domain protein	chr08:872472-876174	0.794697	0.0243067
PGSC0003DMG401003132	Gene of unknown function	chr08:23940237-23950175	0.591916	0.0243067
PGSC0003DMG401004173	Polyprotein	chr09:20399747-20406160	1.13524	0.00400058
PGSC0003DMG401007888	Conserved gene of unknown function	chr12:1962872-1964828	-1.3692	0.00242529
PGSC0003DMG401010423	2-oxo acid dehydrogenase, lipoyl-binding site	chr02:27601589-27605630	-0.886384	0.00262933
PGSC0003DMG401014997	Zinc finger protein	chr05:32104515-32108115	-1.11268	0.00867337
PGSC0003DMG401015362	ATORC3/ORC3	chr12:572437-579578	1.15496	0.0019791
PGSC0003DMG401016617	Cytochrome P450	chr09:60523344-60533882	2.82754	0.00117466
PGSC0003DMG401017076	Type II DNA topoisomerase VI subunit B	chr00:17799365-17803175	1.27498	8.25582e-05
PGSC0003DMG401017288	Small heat-shock protein	chr07:50794175-50799268	0.759468	0.0421622
PGSC0003DMG401019061	Ligatin	chr11:31439089-31448227	0.859802	0.000784411
PGSC0003DMG401019811	Conserved gene of unknown function	chr05:15169940-15172623	-1.64052	0.0112876
PGSC0003DMG401022708	Gene of unknown function	chr01:5324394-5324721	1.05504	0.00605154
PGSC0003DMG401022901	(S)-2-hydroxy-acid oxidase	chr03:61408260-61413090	0.608563	0.00850163
PGSC0003DMG401025764	Basic helix-loop-helix protein BHLH15	chr01:83927104-83929000	-1.61339	0.016551
PGSC0003DMG401025826	3-hydroxyisobutyryl-CoA hydrolase 1	chr01:85143049-85146896	-2.26106	8.25094e-10
PGSC0003DMG402003745	Nicotiana tabacum wound inducive mRNA , complete cds	chr04:70087397-70091269	0.757125	0.00331196
PGSC0003DMG402008955	Conserved gene of unknown function	chr09:2711217-2714210	0.801473	0.0361705
PGSC0003DMG402010614	Retrotransposon protein	chr04:66871457-66876188	1.60706	0.018205
PGSC0003DMG402011782	Poly(P)/ATP NAD kinase	chr06:42622829-42627834	0.8652	0.0295329
PGSC0003DMG402015244	EMB2746	chr03:50944270-50953745	0.924103	0.0378814
PGSC0003DMG402019042	Cytochrome P450 like_TBP	chr03:12476213-12477393	1.54319	0.0492703
PGSC0003DMG402020453	Cytochrome P450 71D7	chr06:45511992-45512535	1.08004	0.0225387
PGSC0003DMG402021549	Phenylalanine ammonia-lyase	chr09:5502193-5505885	-1.00046	0.0314524
PGSC0003DMG402022215	Aconitate hydratase 3	chr07:54875741-54883452	1.11855	0.0433893
PGSC0003DMG402022708	NAD dependent epimerase/dehydratase family protein	chr01:5331295-5333768	0.644911	0.0155453
PGSC0003DMG402026733	Transporter	chr00:5780729-5781938	1.05929	0.0069331
PGSC0003DMG402030641	ATP-dependent Clp protease proteolytic subunit	chr02:41745050-41749888	0.460771	0.0155857
PGSC0003DMG402032547	HJTR2GH1 protein	chr04:4762374-4765194	1.26968	0.000215907
PGSC0003DMG403001548	Lipase class 3 family protein	chr09:57428084-57434564	0.836681	0.020344
PGSC0003DMG403025826	Enoyl-CoA-hydratase	chr01:85147022-85149672	-0.757149	0.025239

## Sheet: 15a
S2 Table. List of DEGs in each transgenic line analyzed.
Gene ID	Description	Locus	log2FoldChange	Adjusted P-value
PGSC0003DMG400000084	Conserved gene of unknown function	chr01:72994025-72997480	1.00282	0.000426346
PGSC0003DMG400000136	PMADS4 protein	chr01:71421221-71426490	1.32471	0.0003039
PGSC0003DMG400000367	Sugar transporter	chr12:4279876-4282888	1.76009	0.0133662
PGSC0003DMG400000425	Flavonoid 3',5'-hydroxylase	chr11:39417578-39420629	-3.12766	0.00277693
PGSC0003DMG400000443	Conserved gene of unknown function	chr11:38732089-38733810	0.785	0.0448029
PGSC0003DMG400000457	Lethal leaf spot 1	chr11:39251983-39258971	0.797784	0.00762362
PGSC0003DMG400000501	High-affinity potassium transporter protein 1	chr02:46898733-46904934	0.95388	0.0153149
PGSC0003DMG400000574	Conserved gene of unknown function	chr03:46665796-46669602	-0.695016	0.0447261
PGSC0003DMG400000805	CHUP1 (CHLOROPLAST UNUSUAL POSITIONING 1)	chr05:1857414-1863020	0.999119	0.0105702
PGSC0003DMG400000811	RAV transcription factor	chr05:2036552-2038068	-2.02103	0.00399765
PGSC0003DMG400000926	Oxygen-evolving enhancer protein 2, chloroplastic	chr07:42658214-42660125	1.21956	0.0219991
PGSC0003DMG400001172	Conserved gene of unknown function	chr08:12428771-12430574	2.12485	8.19232e-10
PGSC0003DMG400001303	Atlastin	chr02:46559981-46560881	0.6786	0.0094767
PGSC0003DMG400001374	Cytochrome P450 85A1	chr02:45390631-45393481	1.2415	0.00721534
PGSC0003DMG400001442	Heat shock protein	chr02:45743279-45750696	0.568417	0.0111596
PGSC0003DMG400001614	SAUR family protein	chr01:86969862-86970598	1.94609	0.0139052
PGSC0003DMG400001708	RING-H2 finger protein ATL1Q	chr01:68209798-68210574	-2.0803	0.00374363
PGSC0003DMG400001841	Ubiquitin-protein ligase	chr08:50367845-50370516	0.775424	0.0217829
PGSC0003DMG400001879	Annexin p35	chr04:50917046-50920515	-0.845374	0.0326855
PGSC0003DMG400001969	Carotenoid cleavage dioxygenase 4	chr08:47375774-47378534	1.08097	0.000721421
PGSC0003DMG400001981	NBS-LRR protein	chr11:6044766-6047706	1.12498	0.0350845
PGSC0003DMG400001982	NBS-coding resistance gene analog	chr11:6049824-6052130	1.27285	0.00946548
PGSC0003DMG400001983	Disease resistance protein BS2	chr11:6053513-6056533	0.984757	0.00280661
PGSC0003DMG400001990	NBS-coding resistance gene analog	chr11:5863767-5865086	-8.46595	4.83132e-09
PGSC0003DMG400002049	Anthranilate N-benzoyltransferase protein	chr12:55799737-55803148	-0.775557	0.028716
PGSC0003DMG400002111	CYP86A33 fatty acid omega-hydroxylase	chr06:44814891-44818385	3.61753	2.58629e-09
PGSC0003DMG400002163	Glutathione S-transferase	chr09:1037325-1038412	-1.92711	0.0419164
PGSC0003DMG400002243	Gene of unknown function	chr12:11419583-11422007	0.806097	1.763e-05
PGSC0003DMG400002282	Gene of unknown function	chr10:32009075-32009607	0.744181	0.00650628
PGSC0003DMG400002307	Gene of unknown function	chr12:10768915-10771252	6.10197	0.00271442
PGSC0003DMG400002309	Xyloglucan endo-transglycosylase	chr12:10678068-10679327	-3.37477	0.0193628
PGSC0003DMG400002346	Gene of unknown function	chr00:22994032-22995968	0.80041	0.0117409
PGSC0003DMG400002544	Conserved gene of unknown function	chr03:60175282-60183061	-0.787108	0.011165
PGSC0003DMG400002570	Conserved gene of unknown function	chr03:61289200-61290852	-0.789565	0.0439876
PGSC0003DMG400002592	Phospholipase d	chr03:60860031-60862552	1.42281	0.00439111
PGSC0003DMG400002607	Conserved gene of unknown function	chr03:60529250-60533704	-2.7774	1.16459e-05
PGSC0003DMG400002620	AP2 domain class transcription factor	chr03:60259839-60260853	0.808331	0.00657146
PGSC0003DMG400002626	Photosystem I psaH protein	chr03:60127460-60129129	0.940767	0.0474546
PGSC0003DMG400002636	Auxin-induced protein AUX22	chr03:59908681-59910560	-1.69159	0.00610174
PGSC0003DMG400002658	Esterase/lipase superfamily protein	chr09:3184226-3187266	0.782107	0.0127368
PGSC0003DMG400002768	ATP-dependent Clp protease proteolytic subunit	chr01:78181852-78190336	0.606287	0.0270144
PGSC0003DMG400002800	Nicotianamine synthase	chr01:78160414-78161716	2.53428	0.00126828
PGSC0003DMG400002889	DNA binding protein	chr12:2932804-2934850	-1.60699	0.0167048
PGSC0003DMG400002910	Cf-2.1	chr12:2674647-2677461	-2.95781	0.00497957
PGSC0003DMG400002953	Thioredoxin fold	chr04:25087920-25091723	-1.13956	0.00681045
PGSC0003DMG400002993	Regulator of gene silencing	chr11:43231514-43232361	-4.81216	0.040045
PGSC0003DMG400003022	Sesquiterpene synthase	chr05:24886842-24891064	1.77829	0.00832352
PGSC0003DMG400003040	Osmotin	chr08:54278327-54279066	-1.67217	0.0147633
PGSC0003DMG400003073	16S rRNA processing protein RimM family	chr02:30501189-30511178	0.635981	0.000841283
PGSC0003DMG400003105	Glutamyl-tRNA reductase	chr01:83017322-83020267	-1.30739	0.0436893
PGSC0003DMG400003228	SAUR family protein	chr03:46101961-46102626	-2.67369	0.0139052
PGSC0003DMG400003233	Translation initiation factor eif-2b alpha subunit	chr10:14061332-14066692	3.90228	2.45463e-22
PGSC0003DMG400003530	Abscisic acid and environmental stress-inducible protein TAS14	chr02:40093255-40094404	-2.13191	0.0099382
PGSC0003DMG400003563	Flavanone 3 beta-hydroxylase	chr02:39368620-39370527	-2.66418	0.000655345
PGSC0003DMG400003565	DnaJ	chr02:39343659-39344698	-2.56176	6.79817e-11
PGSC0003DMG400003749	GTP-binding protein hflx	chr04:70187626-70193863	0.611682	0.0127613
PGSC0003DMG400003804	Gene of unknown function	chr09:51139974-51141449	-1.12498	0.0323555
PGSC0003DMG400003949	Conserved gene of unknown function	chr08:53381114-53386442	0.908233	0.039934
PGSC0003DMG400003954	Conserved gene of unknown function	chr08:53309154-53310265	-1.60417	0.0069134
PGSC0003DMG400004020	Zeaxanthin epoxidase, chloroplastic	chr02:43804308-43810444	0.912222	0.015509
PGSC0003DMG400004036	ATP binding protein	chr02:43726414-43727792	2.14796	4.8223e-05
PGSC0003DMG400004109	Xyloglucan endotransglycosylase hydrolase	chr05:7834993-7836879	-2.02962	1.10567e-05
PGSC0003DMG400004129	Conserved gene of unknown function	chr05:7620909-7623275	-0.886662	0.0131598
PGSC0003DMG400004132	N-acetyltransferase	chr05:7530523-7537250	0.711162	0.0481182
PGSC0003DMG400004151	Thiamine biosynthesis protein ThiC variant L1	chr06:3467752-3473685	1.10473	0.00248239
PGSC0003DMG400004176	Fkbp-rapamycin associated protein	chr09:20473411-20478664	3.01091	0.00264111
PGSC0003DMG400004241	Ubiquitin	chr04:38237020-38239898	6.08196	1.23686e-28
PGSC0003DMG400004252	Staygreen protein	chr12:54377544-54379850	0.71555	0.0409549
PGSC0003DMG400004264	Thaumatin	chr12:54192044-54192852	-2.11085	0.0120998
PGSC0003DMG400004301	Chlorophyll a,b binding protein type I	chr12:6238849-6240548	2.75776	0.00154309
PGSC0003DMG400004342	O-methyltransferase	chr03:48125373-48128012	-1.46844	0.0139052
PGSC0003DMG400004417	'chromo' domain containing protein	chr09:15651794-15661884	1.37944	0.0450018
PGSC0003DMG400004489	Gene of unknown function	chr08:27451417-27453381	4.31521	0.000426346
PGSC0003DMG400004494	Ulp1 protease family, C-terminal catalytic domain containing protein	chr07:34653024-34655711	6.16341	0.00148361
PGSC0003DMG400004499	Homeobox protein	chr02:21516770-21518822	-2.81856	0.00384357
PGSC0003DMG400004548	Proteinase inhibitor type-2 CEVI57	chr03:50030745-50031538	4.40881	0.000741689
PGSC0003DMG400004564	UDP-glucosyltransferase	chr00:38981788-38982676	0.91412	0.0399319
PGSC0003DMG400004649	GRAS family transcription factor	chr12:60447861-60450627	0.579024	0.0347878
PGSC0003DMG400004670	Xyloglucan endo-transglycosylase	chr12:59393395-59395557	-1.11141	0.0326855
PGSC0003DMG400004671	Synaptotagmin	chr12:59425063-59427764	0.972282	0.00183082
PGSC0003DMG400004712	Fringe	chr12:60323420-60325610	-1.36743	0.0309322
PGSC0003DMG400004795	Nitrate transporter	chr08:52567375-52571923	0.767023	0.0326607
PGSC0003DMG400005080	Non-intrinsic ABC protein	chr03:2564779-2568684	0.550033	0.0308821
PGSC0003DMG400005120	Glyoxisomal malate dehydrogenase	chr01:83129012-83132862	0.875319	0.0259038
PGSC0003DMG400005205	Gene of unknown function	chr01:63064505-63065233	-2.84715	0.0142208
PGSC0003DMG400005215	Zinc finger protein	chr01:63042819-63044166	-1.42529	0.0123963
PGSC0003DMG400005216	Galactinol synthase	chr01:63035281-63038003	-0.879594	0.0212497
PGSC0003DMG400005227	Transposon MuDR mudrA	chr01:8746567-8746981	6.19993	0.00120266
PGSC0003DMG400005321	Gene of unknown function	chr10:14594725-14596118	3.458	0.000841283
PGSC0003DMG400005327	Auxin-responsive protein IAA16	chr06:1324970-1328658	-1.13465	0.0463546
PGSC0003DMG400005486	Nucleic acid binding protein	chr03:15151453-15152341	1.39171	1.89294e-05
PGSC0003DMG400005490	Glycosyltransferase	chr03:15299178-15299691	5.97661	0.0105702
PGSC0003DMG400005515	Ascorbate oxidase	chr04:52289067-52291642	-2.14444	0.0465837
PGSC0003DMG400005561	Ulp1 protease family, C-terminal catalytic domain containing protein	chr09:24804024-24808631	4.70329	8.80081e-07
PGSC0003DMG400005590	Disease resistance protein	chr08:9807522-9810836	-1.8336	0.0262989
PGSC0003DMG400005597	MTD1	chr05:28304416-28307171	-0.971891	0.0454334
PGSC0003DMG400005626	DNA binding protein	chr03:59233228-59234708	0.687928	0.0267604
PGSC0003DMG400005633	Conserved gene of unknown function	chr03:59029267-59030917	1.27064	0.0220504
PGSC0003DMG400005668	Conserved gene of unknown function	chr03:58456136-58462029	1.09996	0.044266
PGSC0003DMG400005745	Calcium-binding allergen Ole e 8	chr03:58416830-58417650	-2.39056	0.00854635
PGSC0003DMG400005805	Photosystem I reaction center subunit	chr08:5482186-5483150	0.948963	0.0468833
PGSC0003DMG400005809	Gene of unknown function	chr08:5647343-5653832	-1.27617	0.0111193
PGSC0003DMG400005835	WRKY transcription factor-30	chr08:5067453-5069479	-2.22511	0.00202493
PGSC0003DMG400005837	AP2/ERF domain-containing transcription factor	chr08:5091057-5092562	-1.48439	1.38806e-05
PGSC0003DMG400005844	B2 protein	chr08:5249371-5252639	-2.72009	0.00605961
PGSC0003DMG400005890	16kDa membrane protein	chr06:54752175-54753353	1.49824	0.0168061
PGSC0003DMG400005921	Multicystatin	chr06:54172927-54175121	3.8692	6.02395e-06
PGSC0003DMG400005950	Multicystatin	chr06:54194362-54198068	3.57882	4.74562e-06
PGSC0003DMG400005982	Conserved gene of unknown function	chr04:1605436-1606822	-2.3124	0.00567013
PGSC0003DMG400006106	Acylamino-acid-releasing enzyme	chr09:55160747-55163919	0.81397	0.0198213
PGSC0003DMG400006149	Chlorophyll a-b binding protein 4, chloroplastic	chr07:44392500-44393503	1.58245	0.00130152
PGSC0003DMG400006176	Transcription factor	chr01:87438015-87439876	-0.960568	0.0328507
PGSC0003DMG400006186	Hydroxypyruvate reductase	chr01:87612478-87616575	0.640781	0.0457575
PGSC0003DMG400006239	26S proteasome regulatory complex ATPase RPT3	chr01:11279213-11284360	1.21444	0.028716
PGSC0003DMG400006242	Protein phosphatase 2c	chr01:11429507-11433445	1.88652	0.000719255
PGSC0003DMG400006247	Conserved gene of unknown function	chr01:11342299-11351723	1.78192	2.34878e-06
PGSC0003DMG400006309	DC1 domain containing protein	chr01:66729394-66730795	-3.2294	0.00205813
PGSC0003DMG400006319	Beta-glucosidase 01	chr01:66544366-66552432	1.33638	0.00423765
PGSC0003DMG400006429	Tyrosine specific protein phosphatase family protein	chr07:45416210-45420299	0.912516	0.0321793
PGSC0003DMG400006515	RNase H family protein	chr01:28885729-28886937	0.851642	0.0421233
PGSC0003DMG400006652	Hcr9-OR2A	chr00:22784099-22790366	-3.42845	0.0334414
PGSC0003DMG400006655	Cf-2.1	chr00:22862365-22865597	-2.51706	1.08158e-05
PGSC0003DMG400006657	Gene of unknown function	chr00:22851075-22851648	-3.3948	0.00249099
PGSC0003DMG400006735	DNAJ heat shock N-terminal domain-containing protein	chr02:7828766-7830987	0.855193	0.00437055
PGSC0003DMG400007035	Conserved gene of unknown function	chr05:45010374-45015097	0.825327	0.0121431
PGSC0003DMG400007122	Arogenate dehydratase	chr06:55116163-55117713	-1.43656	0.0267237
PGSC0003DMG400007178	P-coumaroyl quinate/shikimate 3'-hydroxylase	chr10:59468653-59471590	-1.00757	0.0422362
PGSC0003DMG400007180	P-coumaroyl quinate/shikimate 3'-hydroxylase	chr10:59481981-59484716	1.34104	0.000741689
PGSC0003DMG400007181	P-coumaroyl quinate/shikimate 3'-hydroxylase	chr10:59495683-59497466	1.54334	0.0162127
PGSC0003DMG400007201	Photosystem II core complex proteins psbY, chloroplast	chr10:59562040-59562898	1.06282	0.00970678
PGSC0003DMG400007248	Gene of unknown function	chr05:46611075-46613057	1.83415	9.81662e-08
PGSC0003DMG400007271	Gene of unknown function	chr04:49994967-49996122	2.4936	6.89642e-07
PGSC0003DMG400007278	Gene of unknown function	chr06:299243-299588	-3.66943	0.0172443
PGSC0003DMG400007335	Apyrase 3	chr02:37654316-37658665	1.03503	0.0322415
PGSC0003DMG400007375	Chlorophyll a/b-binding protein PS II-Type I	chr08:40836498-40837631	1.0125	0.0131598
PGSC0003DMG400007458	RAV	chr04:744694-746149	-3.0574	0.00377333
PGSC0003DMG400007496	Adenylate kinase isoenzyme 6	chr06:55887839-55890547	2.10536	0.00114494
PGSC0003DMG400007505	Senescence-associated protein	chr06:55922945-55926333	0.864929	0.00602352
PGSC0003DMG400007545	Lipase class 3 family protein	chr09:48819985-48823856	0.580873	0.048002
PGSC0003DMG400007572	Hydroxyphenylpyruvate reductase	chr12:50613002-50614632	0.902473	0.0111559
PGSC0003DMG400007577	Cytoplasmic dynein light chain	chr12:50606708-50607958	-0.7963	0.0365326
PGSC0003DMG400007640	Cytochrome P450 monooxygenase CYP736B	chr04:53350097-53351385	-2.75967	0.0161565
PGSC0003DMG400007658	Dihydroflavonal-4-reductase	chr08:9224191-9231583	0.959408	0.0123963
PGSC0003DMG400007677	Starch-granule-bound R1 protein	chr05:9823450-9838970	0.928387	0.0316337
PGSC0003DMG400007683	Sulfate/bicarbonate/oxalate exchanger and transporter sat-1	chr09:54234198-54239398	-2.15322	0.0215403
PGSC0003DMG400007725	Conserved gene of unknown function	chr01:42742572-42744358	6.13716	1.16459e-05
PGSC0003DMG400007737	Formin 16	chr12:20953280-20958494	4.60101	0.000741689
PGSC0003DMG400007760	Bet v I allergen family protein	chr00:33722459-33725782	1.21176	0.000609253
PGSC0003DMG400007835	Conserved gene of unknown function	chr12:2447668-2448747	-1.61852	0.00502568
PGSC0003DMG400007915	Conserved gene of unknown function	chr12:2510601-2511936	-2.8546	0.000497035
PGSC0003DMG400008000	L-asparaginase	chr04:67729870-67731431	-1.97068	0.00244528
PGSC0003DMG400008070	SAUR family protein	chr11:41013762-41014716	-0.993961	0.0467208
PGSC0003DMG400008109	Beta-galactosidase	chr11:41197786-41206297	0.956422	0.0443002
PGSC0003DMG400008120	Metal ion binding protein	chr11:40987374-40990668	-1.11263	0.00118036
PGSC0003DMG400008298	Chlorophyll a/b binding protein	chr02:30122169-30123048	1.55196	0.0497216
PGSC0003DMG400008299	Chlorophyll a/b binding protein	chr02:30124661-30125611	1.41895	0.0476837
PGSC0003DMG400008300	Chlorophyll a/b binding protein	chr02:30133703-30134736	1.88912	0.00151353
PGSC0003DMG400008309	Chlorophyll a/b binding protein	chr02:29947170-29948098	1.57442	0.0429346
PGSC0003DMG400008318	Gene of unknown function	chr02:30069620-30073492	1.60884	0.0399319
PGSC0003DMG400008368	Beta-1,3-glucanase, acidic	chr10:59180999-59184275	1.05231	0.0037981
PGSC0003DMG400008557	Glycosyltransferase	chr12:55326118-55327951	0.914109	3.34674e-05
PGSC0003DMG400008668	Gene of unknown function	chr12:19210827-19216699	2.09771	0.000741689
PGSC0003DMG400008673	Endochitinase (Chitinase)	chr02:19537306-19539201	-1.98858	0.0198213
PGSC0003DMG400008707	Conserved gene of unknown function	chr01:6065316-6070441	-1.88516	6.52947e-08
PGSC0003DMG400008804	Chlorophyll a/b binding protein	chr00:37726549-37730025	1.39815	0.0191685
PGSC0003DMG400008817	RNA recognition motif-containing protein	chr09:1381773-1384238	-1.05771	0.0281938
PGSC0003DMG400009028	Conserved gene of unknown function	chr01:62202312-62203540	-1.8671	0.00151353
PGSC0003DMG400009232	Conserved gene of unknown function	chr11:8995367-9002447	3.56385	7.15651e-14
PGSC0003DMG400009280	Gene of unknown function	chr11:14099367-14102506	1.44774	0.0174663
PGSC0003DMG400009325	MAPKKK14	chr08:48792420-48793535	2.27564	0.00412271
PGSC0003DMG400009378	DNA binding protein	chr07:49699969-49703967	1.32294	5.61088e-05
PGSC0003DMG400009462	Gene of unknown function	chr11:35722573-35724730	0.845343	3.37847e-05
PGSC0003DMG400009464	Gene of unknown function	chr11:35676990-35679039	1.13985	0.00985385
PGSC0003DMG400009472	Phosphoglycerate mutase	chr04:62626077-62629759	-0.825592	0.0447866
PGSC0003DMG400009513	Aspartic protease inhibitor 5	chr03:49930057-49930845	2.96641	3.34674e-05
PGSC0003DMG400009523	Retrotransposon protein	chr04:27854830-27856647	3.88404	5.61067e-47
PGSC0003DMG400009524	Retrotransposon protein	chr04:27851237-27852473	6.58152	1.51379e-27
PGSC0003DMG400009614	K+ channel inward rectifying	chr01:12663743-12667072	2.1298	5.01496e-12
PGSC0003DMG400009635	Gene of unknown function	chr00:20947099-20949646	-0.7995	0.0366982
PGSC0003DMG400009698	Ferredoxin-dependent glutamate synthase 1	chr03:22937240-22982985	1.02877	0.0242381
PGSC0003DMG400009876	Conserved gene of unknown function	chr04:71055248-71056275	1.33643	0.000498252
PGSC0003DMG400009927	Auxin efflux carrier family protein	chr04:72001625-72007095	-1.32599	0.000721421
PGSC0003DMG400009946	Conserved gene of unknown function	chr04:71075995-71078830	-0.724404	0.046504
PGSC0003DMG400009958	Conserved gene of unknown function	chr04:71251381-71254335	0.499127	0.0396023
PGSC0003DMG400010092	Cinnamoyl-CoA reductase	chr02:44944474-44946675	-2.00079	0.0186618
PGSC0003DMG400010154	Conserved gene of unknown function	chr03:49268924-49270398	-0.883219	0.0207684
PGSC0003DMG400010172	Gene of unknown function	chr03:49755549-49756903	2.79295	0.016939
PGSC0003DMG400010173	Avr9/Cf-9 rapidly elicited protein 140	chr03:49371715-49373868	-1.56102	0.0428033
PGSC0003DMG400010215	Cysteine protease	chr02:32336545-32337732	-2.55335	0.00012873
PGSC0003DMG400010229	Triacylglycerol lipase	chr02:32494060-32495804	0.679555	0.0445115
PGSC0003DMG400010257	Leucine aminopeptidase, chloroplastic	chr05:12727911-12733521	5.27581	0.0014375
PGSC0003DMG400010470	Subtilase	chr10:54786307-54789119	1.74696	0.0221999
PGSC0003DMG400010501	Gene of unknown function	chr01:4526521-4527264	-1.05843	0.0142208
PGSC0003DMG400010509	Axi 1 protein	chr10:36431396-36435222	-2.1283	0.0263333
PGSC0003DMG400010591	SLAC-homologous 1 protein	chr07:46386089-46386556	-5.23007	0.0330966
PGSC0003DMG400010597	Gene of unknown function	chr07:46629097-46630684	-5.52259	0.00479933
PGSC0003DMG400010603	SNF2 domain-containing protein / helicase domain-containing protein / RING finger domain-containing protein	chr07:46437828-46445162	1.37551	0.00539615
PGSC0003DMG400010706	Aluminum-activated citrate transporter	chr01:4191120-4199105	-3.3916	0.0254935
PGSC0003DMG400010858	Gene of unknown function	chr08:17898991-17901020	1.19186	0.0366982
PGSC0003DMG400010859	Lipoxygenase	chr08:17827203-17831384	-2.17079	0.0234346
PGSC0003DMG400010986	Gene of unknown function	chr10:54772911-54775077	1.90935	1.12017e-10
PGSC0003DMG400010990	Conserved gene of unknown function	chr10:54615071-54617787	1.04433	0.049438
PGSC0003DMG400011180	Potassium channel tetramerization domain-containing protein	chr07:727837-729832	-1.81803	0.0138841
PGSC0003DMG400011197	Heat shock protein hsp70	chr07:1089674-1092655	3.4425	0.000719255
PGSC0003DMG400011226	Sodium/potassium/calcium exchanger 6	chr07:1758060-1759266	-1.19482	2.02712e-07
PGSC0003DMG400011249	F-box family protein	chr10:541577-543505	-2.72304	0.00721534
PGSC0003DMG400011366	Transposon MuDR mudrA	chr09:52360090-52363742	5.06068	5.51172e-18
PGSC0003DMG400011477	Transcription factor jumonji family protein	chr04:6247690-6256660	0.595955	0.0448494
PGSC0003DMG400011478	Gene of unknown function	chr04:6242922-6245641	4.77987	9.5995e-38
PGSC0003DMG400011538	Amino acid transporter	chr12:56031019-56036743	1.98432	0.0119709
PGSC0003DMG400011601	2,4-dienoyl-CoA reductase	chr12:52345493-52347285	1.87632	0.00207143
PGSC0003DMG400011655	Chalcone isomerase	chr05:47476991-47479689	-2.77359	0.00246585
PGSC0003DMG400011686	Serpin	chr04:68800569-68802470	-2.56798	0.0106241
PGSC0003DMG400011816	Photosystem I reaction centre PSI-D subunit	chr06:40606588-40607358	1.03817	0.0428033
PGSC0003DMG400011821	Conserved gene of unknown function	chr06:40660566-40661531	-2.97628	0.0156276
PGSC0003DMG400011839	Proton P-ATPase	chr07:270950-275949	-0.859229	0.00439111
PGSC0003DMG400011846	Rhodanese-like family protein	chr03:15014723-15018821	0.783078	0.0317162
PGSC0003DMG400011964	Mannitol transporter	chr03:22393612-22399544	0.706988	0.018723
PGSC0003DMG400011981	Gene of unknown function	chr05:11672117-11672832	-2.914	0.00863206
PGSC0003DMG400012020	Pectin methlyesterase inhibitor protein 1	chr03:39768603-39769328	1.20192	0.0114842
PGSC0003DMG400012024	O-methyltransferase	chr03:48231938-48233260	-1.16367	0.0274289
PGSC0003DMG400012043	Nodulin family protein	chr10:46900655-46904267	1.73617	0.00687826
PGSC0003DMG400012067	Ankyrin repeat-containing protein	chr08:39437236-39443953	-1.92487	0.0267604
PGSC0003DMG400012081	Receptor kinase	chr00:33680492-33681487	-1.67451	0.0332821
PGSC0003DMG400012145	Conserved gene of unknown function	chr08:56007637-56008337	-3.28834	0.00384392
PGSC0003DMG400012199	Peptidase M1 family protein	chr08:54938201-54942836	0.898104	0.0414049
PGSC0003DMG400012315	Conserved gene of unknown function	chr08:55379409-55380034	-2.75032	0.0448707
PGSC0003DMG400012434	Sodium/calcium exchanger family protein	chr07:52835331-52840561	0.677514	0.00342756
PGSC0003DMG400012466	Conserved gene of unknown function	chr08:773508-780723	0.969756	0.0437723
PGSC0003DMG400012503	DNA mismatch repair protein mutS	chr08:580620-588125	1.5754	0.0243332
PGSC0003DMG400012533	Gene of unknown function	chr08:380190-380902	4.39513	8.39696e-33
PGSC0003DMG400012589	Cationic peroxidase	chr01:81814017-81815680	-1.7283	0.0326666
PGSC0003DMG400012631	Microtubule-associated protein futsch	chr02:47369924-47373114	2.11565	2.69948e-05
PGSC0003DMG400012798	Conserved gene of unknown function	chr04:52898217-52898713	-1.86888	0.00295096
PGSC0003DMG400012822	Stem-specific protein TSJT1	chr03:1975871-1978026	-1.82294	0.0392667
PGSC0003DMG400012947	Cytochrome P450 monooxygenase CYP736B	chr04:53669170-53672463	0.672482	0.0125975
PGSC0003DMG400012962	Transcription factor HBP-1b(C1)	chr05:2168065-2173732	-2.25955	0.0392667
PGSC0003DMG400012964	Lipase	chr05:2213938-2215279	-3.5404	0.000546575
PGSC0003DMG400012987	Threonine dehydratase biosynthetic, chloroplastic	chr09:4336456-4342614	5.4254	0.00102435
PGSC0003DMG400013015	N-acetyltransferase	chr02:22769360-22771952	1.35107	3.50164e-08
PGSC0003DMG400013052	TdcA1-ORF1-ORF2 protein	chr02:7961379-7963430	-5.95915	1.50936e-10
PGSC0003DMG400013059	TdcA1-ORF2 protein	chr02:7966307-7967127	-2.93007	0.00437055
PGSC0003DMG400013120	Conserved gene of unknown function	chr01:52863082-52865144	2.07141	0.000359744
PGSC0003DMG400013124	Receptor-kinase	chr01:52879705-52880094	-6.53338	0.000741689
PGSC0003DMG400013221	Tfm5 protein	chr03:39013493-39014357	-2.78044	0.00650628
PGSC0003DMG400013227	Osmotin	chr00:37326101-37326992	-1.53995	0.045644
PGSC0003DMG400013273	Fumarylacetoacetate hydrolase	chr11:601946-608747	-0.911548	0.0281938
PGSC0003DMG400013293	UPF0497 membrane protein 14	chr11:345319-349955	-1.85737	0.0123963
PGSC0003DMG400013372	Auxin-induced SAUR	chr11:1024246-1024941	-2.61782	0.0334904
PGSC0003DMG400013411	Chlorophyll a-b binding protein 3C, chloroplastic	chr03:748554-749567	2.39091	0.0011732
PGSC0003DMG400013412	Chlorophyll a-b binding protein 3C	chr03:751134-752051	1.95536	0.00762362
PGSC0003DMG400013414	Chlorophyll a-b binding protein 3C, chloroplastic	chr03:755782-756788	3.04659	0.0011732
PGSC0003DMG400013415	Chlorophyll a-b binding protein 3C, chloroplastic	chr03:757942-758913	3.09217	0.000196122
PGSC0003DMG400013416	Chlorophyll a-b binding protein 3C, chloroplastic	chr03:760744-761695	2.52656	0.00271442
PGSC0003DMG400013417	Chlorophyll a-b binding protein 3C, chloroplastic	chr03:770941-771980	3.1059	0.00150248
PGSC0003DMG400013460	Chlorophyll a-b binding protein 3C, chloroplastic	chr03:746290-747246	1.07861	0.0366982
PGSC0003DMG400013461	Chlorophyll a-b binding protein 3C, chloroplastic	chr03:762595-763613	2.61679	0.0028122
PGSC0003DMG400013488	F-box/kelch protein	chr05:9111928-9113418	-1.8584	0.00283113
PGSC0003DMG400013520	F-Box protein	chr05:9273069-9278152	-1.39647	0.00412955
PGSC0003DMG400013742	Gene of unknown function	chr12:6786914-6788465	1.21362	8.57124e-06
PGSC0003DMG400013803	Serine-threonine protein kinase, plant-type	chr06:43714867-43716369	-1.86509	0.0262989
PGSC0003DMG400013816	Conserved gene of unknown function	chr06:43585357-43588353	-1.91301	0.0125826
PGSC0003DMG400013833	Transcription factor jumonji domain-containing protein	chr08:37156204-37157915	-1.32446	0.0385445
PGSC0003DMG400013857	Trehalose 6-phosphate phosphatase	chr03:39219285-39223929	1.10285	0.00231504
PGSC0003DMG400013898	Hcr2-0B	chr12:6371116-6374196	-2.60017	0.00298359
PGSC0003DMG400013928	Cytokinin-regulated kinase 1	chr11:13281885-13284356	-1.51428	0.00410287
PGSC0003DMG400013965	Transcription factor R2R3-MYB	chr10:51749196-51750359	-1.99821	0.000113139
PGSC0003DMG400014093	Flavonol synthase	chr11:10503843-10509592	-2.12791	0.000741689
PGSC0003DMG400014184	Nudix hydrolase 17, mitochondrial	chr03:58088293-58090623	-1.81267	0.0384424
PGSC0003DMG400014223	4-coumarate--CoA ligase 2	chr03:57566691-57569946	-0.860142	0.0233152
PGSC0003DMG400014224	Amino acid binding protein	chr03:57581454-57584689	0.885166	0.0212497
PGSC0003DMG400014306	ABC transporter family protein	chr03:42016261-42019869	1.19158	0.0123963
PGSC0003DMG400014315	F-box family protein	chr03:42273353-42277124	-1.63264	0.0426477
PGSC0003DMG400014325	Sugar isomerase domain-containing protein	chr03:42558201-42558810	0.773397	0.00892705
PGSC0003DMG400014379	Serine acetyltransferase 1	chr10:1037935-1039899	1.22779	0.0119224
PGSC0003DMG400014386	Chlorophyll a-b binding protein 7, chloroplastic	chr10:1193414-1196144	1.00728	0.0366982
PGSC0003DMG400014504	Conserved gene of unknown function	chr08:42681685-42684225	1.07699	0.00431134
PGSC0003DMG400014591	Gene of unknown function	chr05:45909973-45911392	-2.16156	7.77887e-09
PGSC0003DMG400014938	VQ motif-containing protein	chr02:15572290-15573144	-1.41795	0.0392467
PGSC0003DMG400014953	Gene of unknown function	chr01:9643032-9643624	-2.24716	0.0176346
PGSC0003DMG400015020	Protein kinase	chr07:46065289-46066538	-2.18914	0.0174115
PGSC0003DMG400015044	ALG2-interacting protein X	chr04:42366869-42369599	5.76722	7.78802e-05
PGSC0003DMG400015154	Hydrolase, hydrolyzing O-glycosyl compounds	chr03:51561897-51566162	1.37774	2.74901e-05
PGSC0003DMG400015221	Cytochrome P450 71A2	chr03:51641855-51643958	0.86807	0.00476762
PGSC0003DMG400015225	Transposase	chr03:51581150-51583454	4.14047	3.37847e-05
PGSC0003DMG400015350	Monooxygenase	chr12:736482-736797	2.60852	0.00859406
PGSC0003DMG400015356	NADPH:protochlorophyllide oxidoreductase	chr12:642590-645676	1.80005	0.0131598
PGSC0003DMG400015454	Conserved gene of unknown function	chr12:56820104-56822830	-1.83812	0.00544945
PGSC0003DMG400015464	Nicotiana tabacum wound inducive mRNA , complete cds	chr12:56939511-56943683	1.13995	0.0356345
PGSC0003DMG400015474	Gene of unknown function	chr02:21202334-21202793	5.4623	8.02516e-10
PGSC0003DMG400015475	Gene of unknown function	chr02:21198938-21199651	4.16129	6.51827e-08
PGSC0003DMG400015617	Gene of unknown function	chr05:6977433-6978218	-1.35836	0.0176218
PGSC0003DMG400015659	Transcription factor bHLH51	chr06:28765114-28766297	-1.06901	0.0325666
PGSC0003DMG400015668	Transcription factor	chr11:1897630-1899791	-2.66773	0.00141137
PGSC0003DMG400015711	PAE	chr08:46385697-46390917	-0.788553	0.0216342
PGSC0003DMG400015720	Gene of unknown function	chr08:46332370-46334717	2.0812	3.29703e-21
PGSC0003DMG400015726	Glutathione s-transferase	chr12:37120891-37123572	-1.38004	0.0268037
PGSC0003DMG400015728	HIPL1 protein	chr12:37106932-37110875	0.641382	0.0234346
PGSC0003DMG400015946	Retrotransposon protein	chr10:32872237-32872884	2.3464	0.000489511
PGSC0003DMG400015998	Acidic ribosomal protein P1a	chr01:22042978-22044191	-1.15733	0.036577
PGSC0003DMG400016004	Ethylene response factor 4	chr05:47293159-47294004	-2.00725	0.000223208
PGSC0003DMG400016006	Pti4	chr05:47324478-47325451	-1.9731	0.000458307
PGSC0003DMG400016021	Transposon protein, CACTA, En/Spm sub-class	chr06:13416448-13419524	7.08087	1.73499e-05
PGSC0003DMG400016063	Conserved gene of unknown function	chr05:23162918-23164340	-2.22953	0.000114731
PGSC0003DMG400016095	Anthocyanin acyltransferase	chr00:34947683-34949808	-2.53783	0.0326107
PGSC0003DMG400016179	Flowering locus T	chr11:3239882-3242809	-1.57901	0.0113951
PGSC0003DMG400016257	Conserved gene of unknown function	chr11:2250793-2251584	-2.33767	0.0316337
PGSC0003DMG400016324	ATBET12	chr06:39782786-39783603	-1.36762	0.0241439
PGSC0003DMG400016357	Hcr9-OR2C	chr01:4095152-4099676	-1.88726	0.000169166
PGSC0003DMG400016492	Conserved gene of unknown function	chr02:36177467-36178992	2.49391	0.00292006
PGSC0003DMG400016497	Conserved gene of unknown function	chr06:49111683-49112727	-5.18455	3.03628e-15
PGSC0003DMG400016504	PSI-H	chr06:49305821-49307605	1.19017	0.018012
PGSC0003DMG400016625	S1 RNA-binding domain-containing protein	chr09:60424382-60428986	1.24048	0.0308487
PGSC0003DMG400016656	Disease resistance protein	chr06:34299293-34301658	0.863683	0.0313194
PGSC0003DMG400016679	Armadillo/beta-catenin repeat family protein	chr03:5625755-5630481	-2.25336	0.0446889
PGSC0003DMG400016695	Chlorophyll a-b binding protein 50, chloroplastic	chr03:5447759-5448746	2.32658	0.000741689
PGSC0003DMG400016769	Double WRKY type transfactor	chr06:45149199-45151981	-1.30121	0.0226018
PGSC0003DMG400016902	Sec14 cytosolic factor	chr10:44860646-44864930	1.93299	0.0003039
PGSC0003DMG400016947	Gene of unknown function	chr00:13208285-13210660	1.74123	1.00336e-05
PGSC0003DMG400016959	ATP synthase delta chain, chloroplastic	chr12:54981144-54982086	0.729844	0.0484347
PGSC0003DMG400017128	Leucine-rich repeat resistance protein	chr11:26164369-26169349	1.08382	0.000741689
PGSC0003DMG400017164	Harpin binding protein 1	chr09:56633866-56638761	0.680065	0.00657146
PGSC0003DMG400017183	Desacetoxyvindoline 4-hydroxylase	chr09:56095868-56097520	1.88528	2.44938e-05
PGSC0003DMG400017247	1-aminocyclopropane-1-carboxylate oxidase homolog	chr09:56075013-56076981	1.12453	0.00383867
PGSC0003DMG400017394	Glucose-6-phosphate 1-dehydrogenase, chloroplastic	chr07:43649840-43655515	0.755515	0.0384424
PGSC0003DMG400017403	Pentatricopeptide repeat-containing protein	chr07:43408410-43414391	0.803988	0.00266039
PGSC0003DMG400017440	Basic helix-loop-helix (bHLH) family protein	chr05:12056353-12058874	-3.17502	0.000655345
PGSC0003DMG400017518	Zinc-binding protein	chr08:49492042-49494006	-1.56762	0.0297424
PGSC0003DMG400017772	Arabinogalactan-protein	chr12:55487081-55487677	-1.69074	0.0321298
PGSC0003DMG400017850	Ubiquitin carboxyl-terminal hydrolase	chr08:4238737-4245478	2.52786	0.00146022
PGSC0003DMG400017964	Gene of unknown function	chr05:10965068-10967325	1.60067	0.048002
PGSC0003DMG400018020	Gene of unknown function	chr10:12825307-12828214	2.74281	0.0284464
PGSC0003DMG400018045	Hcr9-OR2B	chr00:22755062-22760372	-2.96858	1.20592e-07
PGSC0003DMG400018062	UDP-glucuronosyltransferase	chr03:32418042-32419236	0.943545	0.0456133
PGSC0003DMG400018104	Cell division cycle protein 48	chr03:52483743-52487983	1.4414	0.0231177
PGSC0003DMG400018113	R2r3-myb transcription factor	chr03:52251310-52253379	-0.660474	0.0439876
PGSC0003DMG400018199	Cytochrome P450 71A4	chr03:51812216-51813743	0.738646	0.0177253
PGSC0003DMG400018282	Conserved gene of unknown function	chr01:78935640-78936201	-1.36158	0.0157123
PGSC0003DMG400018311	Conserved gene of unknown function	chr07:48998695-49002579	-0.973295	0.00281628
PGSC0003DMG400018328	Proteinase inhibitor type-2 CEVI57	chr07:48432312-48433228	2.28829	0.00196337
PGSC0003DMG400018401	Gene of unknown function	chr07:48345194-48345749	-1.90089	0.0414049
PGSC0003DMG400018428	Bacterial spot disease resistance protein 4	chr05:4589148-4595717	1.52245	0.000359871
PGSC0003DMG400018435	NAC domain protein NAC2	chr05:4707939-4709908	-4.14924	1.63485e-08
PGSC0003DMG400018461	Resistance gene	chr08:3733191-3737741	0.835521	0.0421233
PGSC0003DMG400018464	Disease resistance protein	chr08:3759083-3763667	-0.741953	0.0323301
PGSC0003DMG400018483	Binding protein	chr08:3668541-3673692	1.02951	0.00353862
PGSC0003DMG400018488	NIP3_1/NLM9	chr08:3796368-3804673	-1.09437	0.0169758
PGSC0003DMG400018508	Gene of unknown function	chr08:3721238-3721831	0.904761	0.00290086
PGSC0003DMG400018579	Histidine phosphotransfer protein	chr11:42457723-42462304	1.59914	0.0127613
PGSC0003DMG400018605	Binding protein	chr05:10268786-10274376	0.579524	0.0094767
PGSC0003DMG400018618	Multidrug resistance pump	chr05:10174684-10181177	0.940984	0.000741689
PGSC0003DMG400018670	Amino acid transporter	chr03:3106658-3108625	0.862092	0.00412221
PGSC0003DMG400018706	Amidase family protein	chr11:42981905-42986753	1.21365	0.0272561
PGSC0003DMG400018711	Carbonyl reductase	chr11:42840300-42841162	0.828189	0.0328507
PGSC0003DMG400018712	Carbonyl reductase	chr11:42883260-42887697	0.844919	0.0182576
PGSC0003DMG400018713	Carbonyl reductase	chr11:42858750-42861689	0.891838	0.00349505
PGSC0003DMG400018789	Pepper esterase	chr12:54812059-54814044	1.19988	0.000918345
PGSC0003DMG400018934	Anthranilate N-hydroxycinnamoyl/benzoyltransferase	chr10:47620384-47621919	4.2783	0.0316337
PGSC0003DMG400018980	ATPDR11/PDR11	chr01:47476199-47476541	5.29762	0.0357149
PGSC0003DMG400019110	Chalcone synthase 2	chr05:48886959-48888729	-3.15258	7.28902e-06
PGSC0003DMG400019189	Fructose-1,6-bisphosphatase	chr10:50658314-50661555	2.45881	0.0489227
PGSC0003DMG400019192	Gene of unknown function	chr10:50715095-50717866	3.23249	4.40804e-11
PGSC0003DMG400019217	AN2	chr10:51469784-51470105	-2.79638	0.00276199
PGSC0003DMG400019257	Chloroplast thiazole biosynthetic protein	chr07:54327914-54330135	1.0928	3.34674e-05
PGSC0003DMG400019410	Heavy metal-associated domain containing protein	chr10:6335597-6339341	-1.00393	0.0103444
PGSC0003DMG400019482	Gene of unknown function	chr11:4969100-4969762	4.41246	0.000169166
PGSC0003DMG400019494	Beta-fructofuranosidase	chr11:5046812-5052945	0.703123	0.0428404
PGSC0003DMG400019508	Chlorophyll a/b binding protein	chr03:55862890-55864115	1.64067	0.0141988
PGSC0003DMG400019509	Conserved gene of unknown function	chr03:55899891-55900645	-1.62661	0.0132434
PGSC0003DMG400019527	Calcium ion binding protein	chr03:55872208-55873150	-2.16263	0.0321793
PGSC0003DMG400019677	Elongation factor 1-alpha	chr11:42006168-42008992	1.31723	0.0496426
PGSC0003DMG400019721	Receptor serine/threonine kinase	chr02:37130516-37132076	-1.6986	0.0454519
PGSC0003DMG400019725	Conserved gene of unknown function	chr02:37088664-37090895	-1.54699	0.0484347
PGSC0003DMG400020016	Conserved gene of unknown function	chr00:33823142-33825544	-2.5821	0.00241557
PGSC0003DMG400020154	Photosystem I reaction center subunit IV A isoform 2	chr06:58564981-58566400	1.33488	0.00118036
PGSC0003DMG400020442	177 protein	chr07:50186799-50191811	-1.39832	0.00534951
PGSC0003DMG400020505	Photosystem I reaction center subunit X psaK	chr08:1301974-1310102	1.11075	0.0313511
PGSC0003DMG400020510	Ubiquitin-protein ligase	chr08:1083600-1085699	0.717915	0.0190276
PGSC0003DMG400020624	Gene of unknown function	chr04:51387983-51389960	3.41628	3.33506e-35
PGSC0003DMG400020679	Axonemal dynein light chain	chr12:5326251-5329238	1.91624	0.00191509
PGSC0003DMG400020728	Resistance gene analog NBS6	chr01:79648720-79649298	-1.43248	0.0463546
PGSC0003DMG400020759	Conserved gene of unknown function	chr05:33154571-33155702	-0.801532	0.0150696
PGSC0003DMG400020760	Ankyrin repeat-containing protein	chr05:33183313-33188813	-1.48051	0.00130463
PGSC0003DMG400020832	Conserved gene of unknown function	chr06:4063948-4070983	1.05845	0.00114816
PGSC0003DMG400020851	Tospovirus resistance protein D	chr06:3986257-3991562	1.81174	0.0395818
PGSC0003DMG400021076	Gene of unknown function	chr10:12303091-12304362	-0.998164	0.00523841
PGSC0003DMG400021092	Alpha/beta hydrolase	chr02:29667609-29670067	0.517257	0.0499568
PGSC0003DMG400021144	Photosystem I subunit III	chr02:28590935-28594985	1.29876	0.0130498
PGSC0003DMG400021265	BCS1 protein	chr10:2347928-2349623	-2.09263	0.00116733
PGSC0003DMG400021287	Chlorophyll a-b binding protein 8, chloroplastic	chr10:2670818-2672833	1.07408	0.0240987
PGSC0003DMG400021397	Gene of unknown function	chr02:42310662-42313425	0.940391	0.0478537
PGSC0003DMG400021545	Conserved gene of unknown function	chr09:5712032-5712899	-2.33557	1.62766e-06
PGSC0003DMG400021623	Amino acid transporter	chr09:61205869-61207293	-1.85678	0.0422705
PGSC0003DMG400021684	E3 ubiquitin-protein ligase RMA1H1	chr10:3930405-3932154	-5.08365	9.27204e-16
PGSC0003DMG400021727	Photosystem II oxygen-evolving complex protein 3	chr02:35663247-35665054	1.00466	0.0433799
PGSC0003DMG400021818	Carbohydrate transporter	chr05:47144713-47147929	0.929248	0.0497216
PGSC0003DMG400021854	O-methyltransferase 3	chr10:3511693-3513963	-0.860233	0.0212126
PGSC0003DMG400021867	Cyprosin	chr10:3614095-3620907	1.36212	0.009163
PGSC0003DMG400021877	Xyloglucan endo-transglycosylase	chr09:59926832-59929020	-0.752764	0.00463162
PGSC0003DMG400021883	Reverse transcriptase	chr00:17370363-17371217	-1.01671	0.00560808
PGSC0003DMG400021886	Conserved gene of unknown function	chr00:17425689-17426561	-1.33334	0.0323301
PGSC0003DMG400021895	WRKY-type DNA binding protein	chr05:15059047-15061686	-2.62174	0.0242018
PGSC0003DMG400021926	Phytoene synthase 2, chloroplastic	chr02:11294455-11297566	3.08251	0.00259612
PGSC0003DMG400022151	Chaperone protein DNAj	chr07:55952265-55953030	-1.68921	0.00928482
PGSC0003DMG400022217	Inducible plastid-lipid associated protein	chr07:54846231-54850298	3.24251	1.32055e-05
PGSC0003DMG400022249	Chloroplast photosystem I reaction center V	chr07:56067873-56068552	1.19759	0.00374363
PGSC0003DMG400022448	Conserved gene of unknown function	chr02:34555718-34556282	-1.63106	0.023303
PGSC0003DMG400022449	Conserved gene of unknown function	chr02:34540168-34540675	-1.80768	0.0334568
PGSC0003DMG400022472	Conserved gene of unknown function	chr01:75520672-75527638	0.636184	0.03714
PGSC0003DMG400022616	Conserved gene of unknown function	chr05:6792358-6793093	-2.15606	0.0436893
PGSC0003DMG400022621	Binding protein	chr05:6373111-6380338	1.39246	0.0444309
PGSC0003DMG400022709	GRAS family transcription factor	chr01:5317970-5320421	0.938368	0.0413934
PGSC0003DMG400022715	Phosphoesterase family protein	chr01:5082575-5088041	0.75038	0.0100393
PGSC0003DMG400022738	TCP domain class transcription factor	chr08:53850017-53851726	0.892922	0.0141988
PGSC0003DMG400022751	Molybdopterin cofactor sulfurase	chr08:53870292-53872771	0.95676	0.0105702
PGSC0003DMG400022782	Aspartokinase	chr01:465648-475295	0.985405	0.0451383
PGSC0003DMG400022793	Cytochrome	chr01:398690-399961	1.87348	1.138e-17
PGSC0003DMG400023020	40S ribosomal protein S15a-1	chr04:56493995-56499076	1.05761	0.0265204
PGSC0003DMG400023107	Conserved gene of unknown function	chr12:41076392-41077892	-1.73695	0.0137474
PGSC0003DMG400023344	Chlorophyll a-b binding protein 6A, chloroplastic	chr05:51580475-51583002	1.70905	0.0115099
PGSC0003DMG400023458	Phenylalanine ammonia-lyase	chr05:51694755-51698709	-1.42606	0.0196665
PGSC0003DMG400023461	Chlorophyll a-b binding protein 6A, chloroplastic	chr05:51592738-51595108	1.44249	0.0124537
PGSC0003DMG400023619	ERF transcription factor 5	chr04:8469883-8470996	-0.906635	0.00479933
PGSC0003DMG400023620	Glutamine synthetase	chr04:8409953-8414227	2.23726	0.000979041
PGSC0003DMG400023703	F-box family protein	chr10:57368000-57369328	-1.61342	0.045021
PGSC0003DMG400023777	Conserved gene of unknown function	chr01:81122336-81122909	3.24655	3.53077e-05
PGSC0003DMG400023957	Prephenate dehydrogenase	chr06:30542206-30544114	-2.44779	0.015509
PGSC0003DMG400023980	Gene of unknown function	chr11:5504893-5506227	-4.87014	5.13876e-05
PGSC0003DMG400024003	FAD binding domain containing protein	chr04:23619207-23621616	2.665	0.0287482
PGSC0003DMG400024025	Gene of unknown function	chr01:45860390-45860889	1.62406	0.0124045
PGSC0003DMG400024060	Xyloglucan endotransglucosylase/hydrolase protein A	chr03:2691664-2694463	-0.999027	0.0161826
PGSC0003DMG400024080	Conserved gene of unknown function	chr03:2854320-2858719	-1.64902	0.0330511
PGSC0003DMG400024123	Gene of unknown function	chr10:37486065-37486872	4.81505	3.42184e-05
PGSC0003DMG400024146	Gene of unknown function	chr08:3299652-3300328	1.27831	0.0262603
PGSC0003DMG400024231	EDNR2GH7 protein	chr04:22035624-22038557	0.978049	0.0113616
PGSC0003DMG400024249	Gibberellin 20-oxidase-1	chr03:41463793-41465887	0.964272	0.0123963
PGSC0003DMG400024259	Receptor protein kinase zmpk1	chr09:1250098-1252519	-1.15418	0.00653562
PGSC0003DMG400024297	Integrase core domain containing protein	chr09:28463366-28469824	2.56945	0.0103444
PGSC0003DMG400024324	Conserved gene of unknown function	chr06:13793493-13794357	-1.14446	0.03281
PGSC0003DMG400024344	Anthocyanidin 3-O-glucosyltransferase	chr09:31520019-31521721	-2.16854	0.000489511
PGSC0003DMG400024437	Conserved gene of unknown function	chr12:2538242-2540546	-2.40011	1.8848e-05
PGSC0003DMG400024438	Hcr2-p3	chr12:2520869-2526835	-1.8773	0.00557133
PGSC0003DMG400024478	Calmodulin-binding protein	chr03:53897292-53901168	-1.90126	0.009644
PGSC0003DMG400024490	Aldehyde dehydrogenase	chr03:54102304-54107157	0.756008	0.00359833
PGSC0003DMG400024537	Basic 7S globulin 2 small subunit	chr03:55112111-55114301	1.43137	0.0265491
PGSC0003DMG400024625	MADS box protein	chr03:54879383-54886641	-1.33443	0.00984236
PGSC0003DMG400024643	Flavonoid 3'-monooxygenase	chr03:55232190-55236265	-1.65802	0.00309458
PGSC0003DMG400024758	RNase H family protein	chr01:77482419-77486048	1.82788	4.98982e-05
PGSC0003DMG400025017	Indole-3-acetic acid-amido synthetase GH3.6	chr10:1561683-1563533	1.21224	0.0156276
PGSC0003DMG400025080	Interferon-induced GTP-binding protein mx	chr04:61292496-61294861	-0.923657	0.0249454
PGSC0003DMG400025261	Histone H3.2	chr01:66283790-66286132	-0.93696	0.0397523
PGSC0003DMG400025279	MADS-box transcription factor FBP22	chr06:36656760-36660368	-1.89997	0.00317841
PGSC0003DMG400025332	Integral membrane HPP family protein	chr03:53209657-53214943	0.945292	0.0105702
PGSC0003DMG400025337	Nitrate transporter	chr03:53260485-53262884	0.825986	0.00479933
PGSC0003DMG400025433	Conserved gene of unknown function	chr04:5511963-5516399	1.31737	0.00054615
PGSC0003DMG400025448	GK16696	chr04:5381134-5381791	-1.05751	0.0384424
PGSC0003DMG400025473	CBS domain containing protein	chr02:23419178-23426233	0.473303	0.0439162
PGSC0003DMG400025489	Gene of unknown function	chr07:47018444-47019385	1.01045	0.00497957
PGSC0003DMG400025678	Potassium channel NtKC1	chr00:19758228-19768582	1.71541	1.49322e-05
PGSC0003DMG400025721	Conserved gene of unknown function	chr07:39598009-39599161	1.01956	3.67635e-10
PGSC0003DMG400025738	Phytosulfokines	chr01:83452217-83452762	-2.7202	0.0143962
PGSC0003DMG400025795	Cytochrome P450	chr01:84631733-84636755	0.68169	0.0234495
PGSC0003DMG400025823	Nitrite reductase	chr01:84978011-84980823	1.11749	0.0255326
PGSC0003DMG400025934	Conserved gene of unknown function	chr01:83472949-83473613	-1.45627	0.0101499
PGSC0003DMG400026121	Thylakoid lumenal 29.8 kDa protein, chloroplast	chr06:46374646-46377553	1.50536	0.0409549
PGSC0003DMG400026147	Gene of unknown function	chr07:47940573-47943158	1.04177	0.00259612
PGSC0003DMG400026155	S-locus-specific glycoprotein S6	chr07:47751896-47755937	-1.67219	0.0155611
PGSC0003DMG400026212	Conserved gene of unknown function	chr08:50934227-50938927	-2.32763	0.0111193
PGSC0003DMG400026221	Major pollen allergen Ory s 1	chr08:51064954-51067304	-3.22245	0.000159619
PGSC0003DMG400026491	Sigma factor	chr03:47449203-47458885	0.833463	0.0444309
PGSC0003DMG400026500	Type I (26 kD) CP29 polypeptide	chr06:48020309-48022190	1.68223	0.0228175
PGSC0003DMG400026540	Conserved gene of unknown function	chr11:39834360-39835701	-0.799809	0.0422362
PGSC0003DMG400026858	Phosphoinositide-binding clathrin adaptor, N-terminal	chr03:2026470-2032288	1.43047	0.0119709
PGSC0003DMG400026899	Multicystatin	chr06:54093286-54095728	4.47563	0.00290086
PGSC0003DMG400027021	Chloroplast-specific ribosomal protein	chr06:53661628-53665412	1.53937	0.0281938
PGSC0003DMG400027278	Gene of unknown function	chr04:10154971-10155325	3.37963	3.00345e-08
PGSC0003DMG400027321	Pyruvate kinase	chr11:4527201-4539117	0.683329	0.0373887
PGSC0003DMG400027364	Histone H2B	chr11:4223964-4224610	-1.16415	0.0224832
PGSC0003DMG400027453	Ribonuclease t2	chr07:2086605-2088496	2.30317	0.00734527
PGSC0003DMG400027466	DNA/RNA binding protein	chr07:1859444-1865762	3.75969	0.0258415
PGSC0003DMG400027467	Serine-threonine protein kinase, plant-type	chr07:1872054-1873814	-2.61349	7.56282e-05
PGSC0003DMG400027468	Leucine-rich repeat family protein	chr07:1876212-1878372	-2.32517	0.00118036
PGSC0003DMG400027482	Serine-threonine protein kinase, plant-type	chr07:1885718-1886443	-1.66337	0.0156276
PGSC0003DMG400027483	Conserved gene of unknown function	chr07:2089956-2091709	1.88175	0.00199051
PGSC0003DMG400027643	Conserved gene of unknown function	chr07:51979552-51981806	0.668796	0.049438
PGSC0003DMG400027671	Photosystem I subunit XI	chr06:57935559-57937260	0.959259	0.0270144
PGSC0003DMG400027707	Gene of unknown function	chr10:48574222-48574926	1.06065	0.00069181
PGSC0003DMG400027741	Cytochrome P450	chr04:6903187-6905075	-3.25667	0.0473859
PGSC0003DMG400027761	Conserved gene of unknown function	chr05:28416809-28419674	1.37738	0.0409549
PGSC0003DMG400027785	Gene of unknown function	chr01:71095147-71097053	1.0825	0.00100001
PGSC0003DMG400027891	Gene of unknown function	chr07:39193059-39197596	4.09686	0.0446889
PGSC0003DMG400027904	Relative to APETALA2 1	chr09:6664956-6668182	0.828055	0.0215403
PGSC0003DMG400027912	Sulfate/bicarbonate/oxalate exchanger and transporter sat-1	chr04:52009154-52018347	0.866067	0.0347878
PGSC0003DMG400027933	Leucine Rich Repeat family protein	chr00:12051988-12053125	4.95283	0.0265763
PGSC0003DMG400027945	RIN4c protein	chr09:31160397-31165356	-2.08028	0.00849628
PGSC0003DMG400028024	Gene of unknown function	chr10:9192372-9194355	2.31724	5.61409e-06
PGSC0003DMG400028198	VQ	chr10:56872657-56873657	-2.1884	0.0422362
PGSC0003DMG400028288	Conserved gene of unknown function	chr10:55149908-55153618	0.52657	0.0356345
PGSC0003DMG400028357	Conserved gene of unknown function	chr05:787526-789184	-1.11445	0.0436893
PGSC0003DMG400028420	UOS1	chr02:31585783-31593839	0.741703	0.00613709
PGSC0003DMG400028671	UDP-glucose:glucosyltransferase	chr11:6556803-6560264	0.698972	0.0234787
PGSC0003DMG400028702	Cycloartenol synthase	chr04:46543273-46551909	-2.74377	4.27649e-11
PGSC0003DMG400028711	Non-LTR retroelement reverse transcriptase	chr04:47370115-47378735	0.744061	0.0480437
PGSC0003DMG400028789	Conserved gene of unknown function	chr06:50850880-50851914	1.41218	0.0110436
PGSC0003DMG400028929	4-coumarate--CoA ligase 2	chr06:50341581-50345664	-1.01693	0.000741689
PGSC0003DMG400029044	Gene of unknown function	chr01:30098734-30099298	4.54307	4.77096e-30
PGSC0003DMG400029162	Squamosa promoter binding protein-homologue 3	chr10:19322997-19324504	-1.40355	0.0014375
PGSC0003DMG400029195	Ferritin	chr09:10548978-10552001	-2.1456	2.66646e-06
PGSC0003DMG400029225	RRM-containing RNA-binding protein	chr04:10706364-10709162	-1.02395	0.00479933
PGSC0003DMG400029380	Tryptophan synthase beta chain	chr12:57950910-57954167	0.867599	0.0157445
PGSC0003DMG400029397	Conserved gene of unknown function	chr12:57605709-57610488	0.505506	0.0391081
PGSC0003DMG400029408	Catalase	chr12:57454331-57458059	1.02982	0.000159619
PGSC0003DMG400029434	Gene of unknown function	chr12:57438296-57440051	0.890695	0.00054615
PGSC0003DMG400029607	Gene of unknown function	chr08:45090789-45092818	1.35458	5.29924e-07
PGSC0003DMG400029620	Chalcone synthase 1B	chr09:58356998-58359082	-3.4414	6.92059e-08
PGSC0003DMG400029834	Aberrant large forked product	chr10:58055934-58058225	1.72379	1.9499e-09
PGSC0003DMG400029845	Cytokinin oxidase/dehydrogenase 1	chr10:57972971-57976328	2.34859	0.0391081
PGSC0003DMG400029930	Arsenite transport protein	chr06:37527185-37529771	0.942352	0.00270272
PGSC0003DMG400030085	Imidazoleglycerol-phosphate dehydratase	chr09:53666807-53673203	0.633113	0.0132578
PGSC0003DMG400030097	Gamma-glutamyl transferase	chr05:46888512-46893536	1.23908	0.018876
PGSC0003DMG400030212	Nitrate reductase	chr11:9376507-9380925	1.34849	0.0233938
PGSC0003DMG400030222	F-box family protein	chr01:56673589-56674633	-1.75938	0.00241557
PGSC0003DMG400030255	Sn-1 protein	chr03:6228678-6230212	-3.70483	0.00331248
PGSC0003DMG400030259	Nudix hydrolase 1	chr03:6301878-6303243	-1.54173	0.00498035
PGSC0003DMG400030292	Conserved gene of unknown function	chr01:4447475-4449075	-2.10626	0.0176218
PGSC0003DMG400030496	Disease resistance protein	chr05:4232469-4235213	1.25578	0.0314409
PGSC0003DMG400030582	Gene of unknown function	chr05:4097589-4098620	1.13967	0.0347878
PGSC0003DMG400030587	Nonspecific lipid-transfer protein	chr05:3453698-3454490	-0.872401	0.0483526
PGSC0003DMG400030608	Calcium-binding protein CML24	chr02:41899335-41900585	-2.41267	0.0152323
PGSC0003DMG400030617	Conserved gene of unknown function	chr02:42077159-42080022	0.742114	0.00349944
PGSC0003DMG400030624	Hexokinase	chr02:42162891-42168211	-0.696593	0.0347878
PGSC0003DMG400030801	Gene of unknown function	chr04:63754980-63759842	1.48362	1.42932e-05
PGSC0003DMG400030984	Carbonic anhydrase	chr05:8377371-8382917	0.637222	0.0497216
PGSC0003DMG400031180	Gene of unknown function	chr01:68890084-68891710	0.954878	0.0484347
PGSC0003DMG400031230	Ribosomal protein S6 kinase	chr10:48733806-48738685	0.793634	0.0119709
PGSC0003DMG400031317	Myb-like transcription factor 1	chr06:46955193-46957388	-1.01005	0.0279052
PGSC0003DMG400031365	Phenylalanine ammonia-lyase	chr10:51926200-51930606	-0.941811	0.0101283
PGSC0003DMG400031486	Conserved gene of unknown function	chr01:4386351-4388537	-2.43052	0.0321793
PGSC0003DMG400031519	Conserved gene of unknown function	chr09:60075498-60077885	-1.39715	0.0419164
PGSC0003DMG400031547	Gene of unknown function	chr01:921380-922484	-1.65551	0.0404586
PGSC0003DMG400031695	Conserved gene of unknown function	chr00:45685770-45686139	1.07038	0.000186251
PGSC0003DMG400031847	CXE carboxylesterase	chr09:53119094-53120147	1.43085	0.0037466
PGSC0003DMG400032060	Conserved gene of unknown function	chr00:45610960-45611321	-3.4533	8.76577e-07
PGSC0003DMG400032157	Oxidoreductase, 2OG-Fe(II) oxygenase family protein	chr01:2261122-2263019	-1.89695	0.0014375
PGSC0003DMG400032207	Lipoxygenase	chr01:2151328-2152141	-4.00657	0.0282019
PGSC0003DMG400032269	Protein RDM1	chr09:54074067-54074997	1.6183	0.00298359
PGSC0003DMG400032272	N-acetyltransferase	chr09:53954402-53955427	-2.00427	0.0120998
PGSC0003DMG400032274	Conserved gene of unknown function	chr09:53889854-53890527	2.0223	0.000330826
PGSC0003DMG400032286	Ve resistance gene	chr00:37797488-37799509	-1.8577	0.0169758
PGSC0003DMG400033102	Phytochrome kinase substrate	chr06:51712260-51714053	1.26492	0.000363233
PGSC0003DMG400033123	Basic 7S globulin 2 small subunit	chr01:61708126-61709740	-3.30137	0.00022087
PGSC0003DMG400033350	Gene of unknown function	chr10:42998589-43001639	4.02438	1.9388e-35
PGSC0003DMG400033566	Flavonol synthase/flavanone 3-hydroxylase	chr01:82300859-82302867	-1.14764	0.000741689
PGSC0003DMG400033661	Mitogen-activated protein kinase kinase kinase	chr05:31687764-31689237	1.25998	0.00072828
PGSC0003DMG400033718	Conserved gene of unknown function	chr00:41535640-41536418	-2.76045	0.0194292
PGSC0003DMG400033882	Acidic endochitinase	chr05:44304718-44306659	-2.16432	0.000186251
PGSC0003DMG400034102	Acetolactate synthase	chr03:8175605-8177917	1.07818	0.0308821
PGSC0003DMG400034643	Gene of unknown function	chr11:22762244-22766350	6.18145	0.00298359
PGSC0003DMG400034673	Cys2-His2 type zinc finger protein	chr11:740024-740840	-3.41393	0.0497618
PGSC0003DMG400034676	Conserved gene of unknown function	chr00:22750184-22750922	-2.4762	0.035388
PGSC0003DMG400036113	Gene of unknown function	chr03:25792878-25795860	-4.87226	0.0321793
PGSC0003DMG400036508	Gene of unknown function	chr10:50867731-50868548	5.37934	5.11404e-05
PGSC0003DMG400036835	Hcr9-OR2C	chr01:4161010-4161421	-2.24417	5.76664e-07
PGSC0003DMG400037330	Gene of unknown function	chr11:22766480-22767823	8.01828	2.08423e-07
PGSC0003DMG400037542	Gene of unknown function	chr05:20790468-20790786	6.10105	0.000524695
PGSC0003DMG400038520	Gene of unknown function	chr10:28044849-28047343	-3.79677	0.00116133
PGSC0003DMG400039117	Gene of unknown function	chr12:19327209-19332505	4.59096	0.0156276
PGSC0003DMG400039263	Nodulation signaling pathway 1	chr03:61601168-61602797	0.967774	0.00653562
PGSC0003DMG400039599	Gene of unknown function	chr00:5180388-5181182	2.27764	1.39872e-09
PGSC0003DMG400039762	Proteinase inhibitor type-2 CEVI57	chr03:50189247-50189808	3.80627	0.00988979
PGSC0003DMG400040220	Conserved gene of unknown function	chr01:18050831-18052838	5.29666	5.54055e-21
PGSC0003DMG400040663	Sulfotransferase	chr11:32982242-32983692	8.3601	1.08074e-11
PGSC0003DMG400040673	Gene of unknown function	chr09:25137344-25137749	2.19142	4.24365e-07
PGSC0003DMG400040677	Gene of unknown function	chr07:2116165-2116958	4.74338	0.00151353
PGSC0003DMG400041050	Gene of unknown function	chr04:38246827-38247805	5.24344	0.00168578
PGSC0003DMG400041053	Gene of unknown function	chr02:27590080-27591766	3.89473	0.0315177
PGSC0003DMG400041203	UDP-glucose:sesaminol 2'-O-glucoside-O-glucosyltransferase	chr11:4973795-4975154	1.35641	0.0422362
PGSC0003DMG400041679	Ubiquitin-protein ligase	chr08:46232148-46233459	1.81782	0.000330826
PGSC0003DMG400042093	Chloroplast photosystem II subunit X	chr05:29417564-29417927	0.992845	0.0322415
PGSC0003DMG400042108	Proteophosphoglycan ppg4	chr04:28138159-28138738	2.21052	0.00680205
PGSC0003DMG400042153	Movement protein	chr00:10218913-10219561	6.13251	0.00200042
PGSC0003DMG400042461	Gene of unknown function	chr10:48567632-48569681	0.580981	0.0113018
PGSC0003DMG400042768	Gene of unknown function	chr08:49109026-49109476	1.10599	0.00967301
PGSC0003DMG400042954	Pentatricopeptide repeat-containing protein	chr03:45823749-45826305	0.74629	0.0119709
PGSC0003DMG400043533	Gene of unknown function	chr01:41028473-41029124	5.41856	0.031706
PGSC0003DMG400045048	Gene of unknown function	chr01:24331807-24333843	6.86047	0.000114624
PGSC0003DMG400045342	'chromo' domain containing protein	chr12:25112642-25118347	3.18772	1.37467e-10
PGSC0003DMG400045432	Spotted leaf protein	chr05:7845564-7847247	0.983688	0.0366982
PGSC0003DMG400045603	Regulator of gene silencing	chr11:43226158-43226710	-4.34404	8.74436e-05
PGSC0003DMG400046652	MADS-box family protein	chr02:14861993-14862299	6.309	0.00111652
PGSC0003DMG400046726	F-box family protein	chr01:5347222-5348275	-3.46497	1.99002e-17
PGSC0003DMG400046730	Transposon protein, CACTA, En/Spm sub-class	chr01:27129870-27133447	5.79394	0.00571853
PGSC0003DMG400046804	Mitochondrial substrate carrier family protein isoform 1	chr03:61238411-61239443	-2.12405	4.83132e-09
PGSC0003DMG400047044	Geranyl diphosphate synthase large subunit	chr02:40939135-40940224	0.672674	0.0193628
PGSC0003DMG400047113	Gene of unknown function	chr12:37855353-37859379	7.92978	5.71289e-08
PGSC0003DMG401000668	Glycosyl hydrolase family 9	chr07:45038334-45042206	-1.02138	0.00143908
PGSC0003DMG401001984	Disease resistance protein BS2	chr11:6067832-6071020	1.01729	0.023444
PGSC0003DMG401002428	Resistance gene	chr06:11368998-11370690	-1.01144	0.0136338
PGSC0003DMG401002661	FtsZ	chr09:3250369-3259254	0.793406	0.0234346
PGSC0003DMG401002919	Gene of unknown function	chr12:2990886-2992655	0.740111	0.0476837
PGSC0003DMG401006258	Monoterpene synthase 2	chr09:9716248-9719757	-1.77745	0.0396023
PGSC0003DMG401006653	Disease resistance protein	chr00:22802782-22812842	-0.863629	0.0215403
PGSC0003DMG401006826	Aldehyde oxidase	chr01:64539724-64546966	1.19386	0.0414476
PGSC0003DMG401007971	Protein COQ10 B, mitochondrial	chr04:68204889-68210874	1.02104	0.000719255
PGSC0003DMG401008657	Replication factor A	chr07:15551273-15556327	1.43056	0.0270144
PGSC0003DMG401009127	Calcium sensor calcineurin B	chr03:45438803-45442941	1.1738	0.0263642
PGSC0003DMG401009323	Receptor protein kinase	chr08:48648272-48656190	0.754423	0.00967301
PGSC0003DMG401012244	Oligopeptide transporter OPT family	chr08:56537650-56544419	0.703755	0.0129405
PGSC0003DMG401014160	Protein WAX2	chr03:57524460-57531053	1.20443	0.0198912
PGSC0003DMG401014805	3-beta hydroxysteroid dehydrogenase/isomerase family protein	chr08:49088783-49095230	1.04397	0.000833466
PGSC0003DMG401016617	Cytochrome P450	chr09:60523344-60533882	3.66954	6.43067e-08
PGSC0003DMG401017288	Small heat-shock protein	chr07:50794175-50799268	1.11568	0.00389021
PGSC0003DMG401018044	Conserved gene of unknown function	chr00:22764186-22765350	-1.5928	0.0182776
PGSC0003DMG401018257	Gene of unknown function	chr01:79488494-79492295	-1.81212	0.0160477
PGSC0003DMG401018708	Aldehyde oxidase	chr11:43027011-43035380	1.13509	0.0101283
PGSC0003DMG401020596	Conserved gene of unknown function	chr03:35714014-35718456	-0.993363	0.0245175
PGSC0003DMG401021049	Hcr9-OR2C	chr00:24868442-24871049	-1.02913	0.0426477
PGSC0003DMG401021549	Phenylalanine ammonia-lyase	chr09:5510116-5512923	-1.02224	0.0268037
PGSC0003DMG401022708	Gene of unknown function	chr01:5324394-5324721	1.20084	0.000609253
PGSC0003DMG401022901	(S)-2-hydroxy-acid oxidase	chr03:61408260-61413090	0.653502	0.0139052
PGSC0003DMG401025826	3-hydroxyisobutyryl-CoA hydrolase 1	chr01:85143049-85146896	-1.8654	0.0111559
PGSC0003DMG401027394	2-oxoglutarate-dependent dioxygenase	chr11:43701060-43701731	0.593164	0.0321793
PGSC0003DMG401028709	Conserved gene of unknown function	chr04:46968474-46969245	2.20389	0.000741689
PGSC0003DMG401029843	Glucosyltransferase	chr10:57905392-57906481	-2.40665	0.0161048
PGSC0003DMG401030312	ZPT2-12	chr06:56383259-56384106	-3.22541	0.0476837
PGSC0003DMG401030469	Cinnamic acid 4-hydroxylase	chr06:57643271-57647008	-1.30183	0.00598424
PGSC0003DMG401030729	S-adenosylmethionine-dependent methyltransferase	chr07:3244817-3250145	0.811503	0.00290086
PGSC0003DMG401031505	Conserved gene of unknown function	chr08:10397820-10401273	0.939945	0.0215403
PGSC0003DMG401033165	Gene of unknown function	chr00:40207064-40209211	0.863457	0.0476837
PGSC0003DMG402001341	Conserved gene of unknown function	chr02:45976569-45979430	1.3495	0.0436893
PGSC0003DMG402003112	DNA-damage-inducible protein f	chr01:86572031-86579781	0.577207	0.048002
PGSC0003DMG402003745	Nicotiana tabacum wound inducive mRNA , complete cds	chr04:70087397-70091269	0.940993	0.00202493
PGSC0003DMG402003983	ATP binding protein	chr11:7242295-7244863	-2.10741	0.045402
PGSC0003DMG402008657	Gene of unknown function	chr07:15556447-15557489	1.50075	0.00298359
PGSC0003DMG402008903	Conserved gene of unknown function	chr09:1586879-1587403	-3.32938	0.0261757
PGSC0003DMG402008955	Conserved gene of unknown function	chr09:2711217-2714210	1.00941	0.00316394
PGSC0003DMG402010496	Gene of unknown function	chr01:4486954-4487551	-1.09698	0.000741689
PGSC0003DMG402011782	Poly(P)/ATP NAD kinase	chr06:42622829-42627834	0.912499	0.0229476
PGSC0003DMG402012062	N protein	chr06:6589450-6590927	2.94951	0.0332821
PGSC0003DMG402014138	WD-repeat protein	chr03:57222158-57229453	-2.3272	7.94907e-06
PGSC0003DMG402015009	Gene of unknown function	chr04:9159708-9162041	0.748901	0.0169885
PGSC0003DMG402021549	Phenylalanine ammonia-lyase	chr09:5502193-5505885	-1.53131	6.20957e-05
PGSC0003DMG402021616	Epsin-2	chr09:61301440-61308592	-1.39791	0.00106175
PGSC0003DMG402022215	Aconitate hydratase 3	chr07:54875741-54883452	1.63453	0.00542555
PGSC0003DMG402022708	NAD dependent epimerase/dehydratase family protein	chr01:5331295-5333768	0.749903	0.00602352
PGSC0003DMG402023603	Cysteine proteinase inhibitor	chr04:8788430-8788953	-0.844441	0.036577
PGSC0003DMG402024074	Conserved gene of unknown function	chr03:2770614-2773241	-2.16387	0.02724
PGSC0003DMG402028709	Conserved gene of unknown function	chr04:46977667-46978261	1.48449	0.028113
PGSC0003DMG402029703	WD-repeat protein	chr02:33751480-33754566	2.57551	5.33803e-16
PGSC0003DMG402030469	Cinnamic acid 4-hydroxylase	chr06:57651026-57653984	-1.09648	0.0173402
PGSC0003DMG402030641	ATP-dependent Clp protease proteolytic subunit	chr02:41745050-41749888	0.56764	0.00485085
PGSC0003DMG402032547	HJTR2GH1 protein	chr04:4762374-4765194	1.0976	0.000897692
PGSC0003DMG403001548	Lipase class 3 family protein	chr09:57428084-57434564	0.881218	0.00721534
PGSC0003DMG403024894	ATP-dependent RNA helicase	chr01:80273205-80277252	1.16243	0.00639598

## Sheet: 17
S2 Table. List of DEGs in each transgenic line analyzed.
Gene ID	Description	Locus	log2FoldChange	Adjusted P-value
PGSC0003DMG400000009	Transcription factor	chr01:71413936-71414700	-1.35812	0.0026677
PGSC0003DMG400000084	Conserved gene of unknown function	chr01:72994025-72997480	0.908556	0.0196371
PGSC0003DMG400000112	Gene of unknown function	chr01:73495478-73496666	-1.61444	0.0426938
PGSC0003DMG400000280	GATA transcription factor 21	chr12:3718187-3720670	0.890228	0.000421694
PGSC0003DMG400000367	Sugar transporter	chr12:4279876-4282888	1.45019	0.0290945
PGSC0003DMG400000505	Alpha-DOX1	chr02:46863998-46867795	3.33369	0.00795561
PGSC0003DMG400000606	Ubiquitin-protein ligase	chr03:56445080-56446592	1.92446	0.00329711
PGSC0003DMG400000709	DNA binding protein	chr01:86000523-86001549	-2.26692	2.28378e-06
PGSC0003DMG400001110	Protein GIGANTEA	chr03:14265389-14266279	5.79503	0.0118065
PGSC0003DMG400001204	Gene of unknown function	chr01:46348797-46349646	-1.58851	0.00848138
PGSC0003DMG400001614	SAUR family protein	chr01:86969862-86970598	1.95776	0.0489089
PGSC0003DMG400001879	Annexin p35	chr04:50917046-50920515	-0.762502	0.00657211
PGSC0003DMG400001969	Carotenoid cleavage dioxygenase 4	chr08:47375774-47378534	0.91004	0.0390624
PGSC0003DMG400001990	NBS-coding resistance gene analog	chr11:5863767-5865086	-1.59171	0.00354664
PGSC0003DMG400002026	Bipolar kinesin KRP-130	chr09:7097773-7104969	-1.36029	0.00185212
PGSC0003DMG400002111	CYP86A33 fatty acid omega-hydroxylase	chr06:44814891-44818385	4.84613	4.69881e-24
PGSC0003DMG400002243	Gene of unknown function	chr12:11419583-11422007	0.857751	0.00344818
PGSC0003DMG400002266	TdcA1-ORF2 protein	chr08:41391418-41392176	7.33909	2.00702e-05
PGSC0003DMG400002282	Gene of unknown function	chr10:32009075-32009607	0.612055	0.0428901
PGSC0003DMG400002307	Gene of unknown function	chr12:10768915-10771252	8.27073	6.93068e-08
PGSC0003DMG400002310	Gene of unknown function	chr12:10884796-10888856	-1.07442	0.00126946
PGSC0003DMG400002515	DNA binding protein	chr03:60632436-60634392	1.78313	0.00941199
PGSC0003DMG400002590	Beta-galactosidase	chr03:60932522-60938528	0.918666	0.0101774
PGSC0003DMG400002620	AP2 domain class transcription factor	chr03:60259839-60260853	1.05728	0.0260643
PGSC0003DMG400002835	Homeobox protein	chr04:404796-407308	0.867966	0.0069929
PGSC0003DMG400002879	Conserved gene of unknown function	chr12:2699399-2704894	-1.30632	0.0072389
PGSC0003DMG400002906	Conserved gene of unknown function	chr12:2625489-2628419	-2.4372	2.92613e-05
PGSC0003DMG400002953	Thioredoxin fold	chr04:25087920-25091723	-1.31412	0.0387646
PGSC0003DMG400002967	Pheophorbide A oxygenase	chr04:25178860-25182625	-1.41058	1.26661e-05
PGSC0003DMG400003106	ATP binding protein	chr01:82953613-82955433	-0.72528	0.0127693
PGSC0003DMG400003227	SAUR family protein	chr03:46106672-46107360	-1.57098	0.0379732
PGSC0003DMG400003233	Translation initiation factor eif-2b alpha subunit	chr10:14061332-14066692	3.12663	2.46989e-10
PGSC0003DMG400003257	Taxane 13-alpha-hydroxylase cytochrome P450	chr01:17791356-17794464	1.71732	4.25515e-08
PGSC0003DMG400003565	DnaJ	chr02:39343659-39344698	-2.22549	1.66531e-07
PGSC0003DMG400003847	Gene of unknown function	chr09:51322790-51326087	1.81956	0.0260482
PGSC0003DMG400003982	ATP binding protein	chr11:7252352-7254932	-2.30909	0.00549887
PGSC0003DMG400003999	ATP binding protein	chr11:7223223-7225563	-2.07633	0.0202816
PGSC0003DMG400004020	Zeaxanthin epoxidase, chloroplastic	chr02:43804308-43810444	0.978104	0.0201282
PGSC0003DMG400004036	ATP binding protein	chr02:43726414-43727792	2.12327	0.035622
PGSC0003DMG400004176	Fkbp-rapamycin associated protein	chr09:20473411-20478664	4.99998	2.54757e-17
PGSC0003DMG400004241	Ubiquitin	chr04:38237020-38239898	5.40992	9.64977e-17
PGSC0003DMG400004792	Trehalose-6-phosphate synthase	chr08:52684486-52691637	-1.41419	3.77877e-05
PGSC0003DMG400005130	Conserved gene of unknown function	chr01:83289512-83291266	1.03712	0.00997015
PGSC0003DMG400005216	Galactinol synthase	chr01:63035281-63038003	-1.0102	0.00393892
PGSC0003DMG400005418	Dopamine beta-monooxygenase	chr09:21190950-21193123	-0.694926	0.0105952
PGSC0003DMG400005464	Rhodanese-like domain containing protein	chr06:38707538-38710238	0.68998	0.00316015
PGSC0003DMG400005486	Nucleic acid binding protein	chr03:15151453-15152341	1.63321	4.6276e-11
PGSC0003DMG400005490	Glycosyltransferase	chr03:15299178-15299691	6.65041	0.000643964
PGSC0003DMG400005515	Ascorbate oxidase	chr04:52289067-52291642	-2.31504	0.0493015
PGSC0003DMG400005561	Ulp1 protease family, C-terminal catalytic domain containing protein	chr09:24804024-24808631	4.129	0.000561146
PGSC0003DMG400005626	DNA binding protein	chr03:59233228-59234708	1.00912	0.000709312
PGSC0003DMG400005633	Conserved gene of unknown function	chr03:59029267-59030917	1.36396	0.00310352
PGSC0003DMG400005668	Conserved gene of unknown function	chr03:58456136-58462029	1.3536	0.00393892
PGSC0003DMG400005693	Castasterone 26-hydroxylase	chr03:59554538-59558085	1.746	0.0268746
PGSC0003DMG400005701	Peptidyl-prolyl cis-trans isomerase B, ppib	chr03:59377887-59379804	0.936481	0.000868027
PGSC0003DMG400005734	FK506 binding protein	chr03:58730028-58733297	0.995188	0.00279724
PGSC0003DMG400005744	RAB11F	chr03:58422181-58424670	1.27438	0.0449941
PGSC0003DMG400006106	Acylamino-acid-releasing enzyme	chr09:55160747-55163919	0.972194	0.00842373
PGSC0003DMG400006239	26S proteasome regulatory complex ATPase RPT3	chr01:11279213-11284360	1.44361	0.0170491
PGSC0003DMG400006309	DC1 domain containing protein	chr01:66729394-66730795	-3.03525	0.00951125
PGSC0003DMG400007031	Gene of unknown function	chr05:45195915-45200097	-1.07158	0.00422899
PGSC0003DMG400007093	Conserved gene of unknown function	chr07:52393461-52399588	1.19449	0.0339071
PGSC0003DMG400007122	Arogenate dehydratase	chr06:55116163-55117713	-1.46415	0.0444491
PGSC0003DMG400007180	P-coumaroyl quinate/shikimate 3'-hydroxylase	chr10:59481981-59484716	1.88557	0.000643964
PGSC0003DMG400007181	P-coumaroyl quinate/shikimate 3'-hydroxylase	chr10:59495683-59497466	2.04992	0.0196371
PGSC0003DMG400007233	CXE carboxylesterase	chr05:46765820-46767215	1.02309	0.00848138
PGSC0003DMG400007248	Gene of unknown function	chr05:46611075-46613057	2.90476	3.25301e-18
PGSC0003DMG400007271	Gene of unknown function	chr04:49994967-49996122	2.21375	0.010165
PGSC0003DMG400007295	Multidrug/pheromone exporter, MDR family, ABC transporter family	chr06:335321-343008	-0.935782	0.00640504
PGSC0003DMG400007387	MRNA, 1346 bp sequence	chr08:40861936-40864121	-3.82204	0.0015952
PGSC0003DMG400007505	Senescence-associated protein	chr06:55922945-55926333	0.852938	0.0188397
PGSC0003DMG400007683	Sulfate/bicarbonate/oxalate exchanger and transporter sat-1	chr09:54234198-54239398	-2.10009	0.000695852
PGSC0003DMG400007725	Conserved gene of unknown function	chr01:42742572-42744358	5.64848	0.000443884
PGSC0003DMG400007752	Gene of unknown function	chr01:51941290-51945283	-0.900731	0.0449945
PGSC0003DMG400007793	Lipoxygenase	chr12:1286912-1293220	-1.09689	0.00279724
PGSC0003DMG400007815	GDSL esterase/lipase	chr12:1866472-1869939	-1.46468	4.91059e-07
PGSC0003DMG400008120	Metal ion binding protein	chr11:40987374-40990668	-1.24109	0.0243777
PGSC0003DMG400008299	Chlorophyll a/b binding protein	chr02:30124661-30125611	1.33229	0.0180083
PGSC0003DMG400008444	Induced stolon tip protein	chr05:49753259-49754880	-1.82098	0.0160708
PGSC0003DMG400008557	Glycosyltransferase	chr12:55326118-55327951	0.959629	0.00317206
PGSC0003DMG400008758	Fkbp-rapamycin associated protein	chr00:21982111-21987475	2.00782	0.0171362
PGSC0003DMG400008947	Desacetoxyvindoline 4-hydroxylase	chr09:2525883-2528377	-1.63631	0.0136156
PGSC0003DMG400009095	Multidrug resistance-associated protein 1, 3 (Mrp1, 3), abc-transoprter	chr03:44751542-44757288	-1.82635	0.00294991
PGSC0003DMG400009156	Phytoene dehydrogenase, chloroplastic/chromoplastic	chr03:61871633-61880000	0.756982	0.000396575
PGSC0003DMG400009181	Leucine-rich repeat receptor protein kinase EXS	chr03:61885797-61889599	0.757871	0.0169352
PGSC0003DMG400009232	Conserved gene of unknown function	chr11:8995367-9002447	3.64018	2.46031e-11
PGSC0003DMG400009378	DNA binding protein	chr07:49699969-49703967	0.955743	0.0227219
PGSC0003DMG400009464	Gene of unknown function	chr11:35676990-35679039	1.28718	0.00493624
PGSC0003DMG400009524	Retrotransposon protein	chr04:27851237-27852473	2.93954	0.0295026
PGSC0003DMG400009614	K+ channel inward rectifying	chr01:12663743-12667072	1.78584	8.97475e-07
PGSC0003DMG400009664	SM10-1	chr12:10902231-10905430	-1.16614	0.000624116
PGSC0003DMG400009876	Conserved gene of unknown function	chr04:71055248-71056275	1.70502	5.37988e-05
PGSC0003DMG400009927	Auxin efflux carrier family protein	chr04:72001625-72007095	-1.44855	0.000718919
PGSC0003DMG400010022	Patatin 3	chr02:44264699-44266770	-1.48611	0.0264815
PGSC0003DMG400010430	Conserved gene of unknown function	chr02:27457153-27462463	-1.20068	0.0278648
PGSC0003DMG400010484	BRASSINOSTEROID INSENSITIVE 1-associated receptor kinase 1	chr01:4650986-4652484	-1.95262	0.0395592
PGSC0003DMG400010501	Gene of unknown function	chr01:4526521-4527264	-1.0691	0.0425128
PGSC0003DMG400010591	SLAC-homologous 1 protein	chr07:46386089-46386556	-6.00951	0.0407752
PGSC0003DMG400010603	SNF2 domain-containing protein / helicase domain-containing protein / RING finger domain-containing protein	chr07:46437828-46445162	-2.09948	0.00279724
PGSC0003DMG400010700	Hcr9-OR2A	chr01:4166211-4168753	-1.36371	0.0318583
PGSC0003DMG400010851	Gene of unknown function	chr04:44312686-44313326	3.7849	0.0469742
PGSC0003DMG400010866	Lysine/histidine transporter	chr10:47784910-47788720	-1.7319	5.11046e-05
PGSC0003DMG400010986	Gene of unknown function	chr10:54772911-54775077	2.01084	2.57159e-09
PGSC0003DMG400011180	Potassium channel tetramerization domain-containing protein	chr07:727837-729832	-1.77127	0.0155316
PGSC0003DMG400011209	Serine/threonine-protein kinase bri1	chr07:1285655-1289056	-1.79837	0.0226931
PGSC0003DMG400011366	Transposon MuDR mudrA	chr09:52360090-52363742	4.99035	1.30662e-20
PGSC0003DMG400011478	Gene of unknown function	chr04:6242922-6245641	4.14751	1.59534e-22
PGSC0003DMG400011686	Serpin	chr04:68800569-68802470	-3.09419	0.0139836
PGSC0003DMG400011745	VQ motif-containing protein	chr07:41503111-41504063	-1.49623	0.0290655
PGSC0003DMG400012020	Pectin methlyesterase inhibitor protein 1	chr03:39768603-39769328	1.36607	0.0314703
PGSC0003DMG400012024	O-methyltransferase	chr03:48231938-48233260	-1.49541	0.0102421
PGSC0003DMG400012038	APETALA2	chr04:33397907-33400993	1.14228	0.000727918
PGSC0003DMG400012316	Respiratory burst oxidase homolog protein A	chr08:55372969-55374651	-1.05579	0.035622
PGSC0003DMG400012533	Gene of unknown function	chr08:380190-380902	1.99172	0.00144606
PGSC0003DMG400012547	ATP-binding cassette transporter	chr01:82091211-82095310	-1.49166	0.017608
PGSC0003DMG400012589	Cationic peroxidase	chr01:81814017-81815680	-1.76125	0.0467153
PGSC0003DMG400012631	Microtubule-associated protein futsch	chr02:47369924-47373114	2.71164	7.93308e-09
PGSC0003DMG400012822	Stem-specific protein TSJT1	chr03:1975871-1978026	-1.95296	0.000533244
PGSC0003DMG400012826	Auxin repressed/dormancy associated protein	chr03:1799685-1802818	4.77229	0.0127279
PGSC0003DMG400013015	N-acetyltransferase	chr02:22769360-22771952	1.93664	8.867e-05
PGSC0003DMG400013047	Transposon protein, Mutator sub-class	chr05:36656783-36658937	-1.67197	0.011234
PGSC0003DMG400013052	TdcA1-ORF1-ORF2 protein	chr02:7961379-7963430	-6.17934	4.25515e-08
PGSC0003DMG400013059	TdcA1-ORF2 protein	chr02:7966307-7967127	-3.42213	0.0148134
PGSC0003DMG400013124	Receptor-kinase	chr01:52879705-52880094	-7.30546	0.00022973
PGSC0003DMG400013213	ZF-HD homeobox protein	chr02:25725357-25726928	0.550917	0.0344534
PGSC0003DMG400013221	Tfm5 protein	chr03:39013493-39014357	-3.88897	7.75314e-05
PGSC0003DMG400013415	Chlorophyll a-b binding protein 3C, chloroplastic	chr03:757942-758913	2.24605	0.017542
PGSC0003DMG400013416	Chlorophyll a-b binding protein 3C, chloroplastic	chr03:760744-761695	2.61632	0.0342988
PGSC0003DMG400013461	Chlorophyll a-b binding protein 3C, chloroplastic	chr03:762595-763613	2.79091	0.0493015
PGSC0003DMG400013489	Leucine-rich repeat receptor-like kinase	chr05:9131586-9137722	0.649248	0.0229508
PGSC0003DMG400013742	Gene of unknown function	chr12:6786914-6788465	1.2782	0.000138812
PGSC0003DMG400013857	Trehalose 6-phosphate phosphatase	chr03:39219285-39223929	1.17064	2.60345e-06
PGSC0003DMG400013898	Hcr2-0B	chr12:6371116-6374196	-2.70558	0.00188349
PGSC0003DMG400013965	Transcription factor R2R3-MYB	chr10:51749196-51750359	-1.5458	0.00421674
PGSC0003DMG400013966	MYB transcription factor	chr10:51725168-51726374	-1.63718	0.000213539
PGSC0003DMG400013975	Xyloglucan endotransglycosylase/hydrolase XTH-6	chr05:42894346-42898619	-1.91453	0.0264815
PGSC0003DMG400014007	Protein disulfide isomerase	chr05:19928204-19934931	-1.06	0.0047455
PGSC0003DMG400014135	Nodulin	chr03:57159220-57164698	0.586145	0.0260643
PGSC0003DMG400014156	Aspartic proteinase nepenthesin-1	chr03:57458316-57460129	0.767212	0.0135726
PGSC0003DMG400014179	Auxin response factor 2	chr03:57974442-57980724	0.646525	0.0421659
PGSC0003DMG400014221	Ribulose bisphosphate carboxylase/oxygenase activase, chloroplast	chr03:57553530-57562572	0.889406	0.0323633
PGSC0003DMG400014224	Amino acid binding protein	chr03:57581454-57584689	0.933778	0.00795561
PGSC0003DMG400014239	Glycyl-tRNA synthetase	chr03:57836900-57842890	0.640672	0.0235861
PGSC0003DMG400014531	Gene of unknown function	chr02:6940640-6941045	2.33516	0.000177944
PGSC0003DMG400014867	Peroxidase	chr03:7132679-7135798	-1.03669	0.0230158
PGSC0003DMG400014912	Beta-1,3-glucanase	chr05:13168444-13178056	1.64085	1.06893e-06
PGSC0003DMG400014927	Gene of unknown function	chr02:15712199-15714802	2.63658	0.00022973
PGSC0003DMG400015044	ALG2-interacting protein X	chr04:42366869-42369599	4.84178	0.00667509
PGSC0003DMG400015102	Retrotransposon protein	chr08:11046929-11047623	2.05153	0.000333178
PGSC0003DMG400015129	Defensin protein	chr00:29275118-29276986	-6.70722	0.0248349
PGSC0003DMG400015355	Monooxygenase	chr12:658191-658642	-1.92553	0.000995422
PGSC0003DMG400015356	NADPH:protochlorophyllide oxidoreductase	chr12:642590-645676	1.88987	0.0196645
PGSC0003DMG400015377	SlTCP3	chr12:336602-338623	0.7593	0.0133857
PGSC0003DMG400015474	Gene of unknown function	chr02:21202334-21202793	5.41825	5.58865e-09
PGSC0003DMG400015475	Gene of unknown function	chr02:21198938-21199651	4.31194	2.84791e-11
PGSC0003DMG400015597	D1-type cyclin	chr05:7285839-7289350	0.892324	0.00461228
PGSC0003DMG400015601	UDP-glucose:glucosyltransferase	chr05:7189487-7192188	-1.47215	0.00161617
PGSC0003DMG400015650	Taxadien-5-alpha-ol O-acetyltransferase	chr06:29123553-29125303	1.88342	0.0369785
PGSC0003DMG400015668	Transcription factor	chr11:1897630-1899791	-2.26521	0.0433812
PGSC0003DMG400015720	Gene of unknown function	chr08:46332370-46334717	1.60977	9.52676e-08
PGSC0003DMG400015946	Retrotransposon protein	chr10:32872237-32872884	2.98377	1.90094e-07
PGSC0003DMG400016004	Ethylene response factor 4	chr05:47293159-47294004	-1.78921	0.00320788
PGSC0003DMG400016006	Pti4	chr05:47324478-47325451	-1.72197	0.0191101
PGSC0003DMG400016063	Conserved gene of unknown function	chr05:23162918-23164340	-2.03516	0.00126946
PGSC0003DMG400016179	Flowering locus T	chr11:3239882-3242809	-2.75173	3.77877e-05
PGSC0003DMG400016357	Hcr9-OR2C	chr01:4095152-4099676	-2.73346	3.4567e-07
PGSC0003DMG400016424	Hcr9-OR2A	chr01:4099728-4100935	-2.05506	0.00452992
PGSC0003DMG400016497	Conserved gene of unknown function	chr06:49111683-49112727	-3.99153	1.8991e-05
PGSC0003DMG400016635	HAT family dimerisation domain containing protein	chr06:33779170-33785215	1.60412	2.58317e-10
PGSC0003DMG400016695	Chlorophyll a-b binding protein 50, chloroplastic	chr03:5447759-5448746	1.90192	0.0135726
PGSC0003DMG400016809	Gene of unknown function	chr01:10578754-10579891	-1.09859	0.00654158
PGSC0003DMG400016902	Sec14 cytosolic factor	chr10:44860646-44864930	1.84964	0.0133857
PGSC0003DMG400016947	Gene of unknown function	chr00:13208285-13210660	1.6189	0.00363285
PGSC0003DMG400017167	Protein kinase 1	chr09:56539360-56542313	2.10181	0.0379732
PGSC0003DMG400017183	Desacetoxyvindoline 4-hydroxylase	chr09:56095868-56097520	1.58673	0.0199222
PGSC0003DMG400017247	1-aminocyclopropane-1-carboxylate oxidase homolog	chr09:56075013-56076981	1.3698	0.010737
PGSC0003DMG400017440	Basic helix-loop-helix (bHLH) family protein	chr05:12056353-12058874	-3.54322	0.00022973
PGSC0003DMG400017615	Potyviral capsid protein interacting protein 2a	chr05:6199507-6204511	0.652129	0.00861027
PGSC0003DMG400017850	Ubiquitin carboxyl-terminal hydrolase	chr08:4238737-4245478	2.37618	0.00259321
PGSC0003DMG400018045	Hcr9-OR2B	chr00:22755062-22760372	-1.83312	0.00575204
PGSC0003DMG400018062	UDP-glucuronosyltransferase	chr03:32418042-32419236	1.07563	0.0357288
PGSC0003DMG400018435	NAC domain protein NAC2	chr05:4707939-4709908	-3.03958	0.00243323
PGSC0003DMG400018464	Disease resistance protein	chr08:3759083-3763667	-0.90232	0.0154778
PGSC0003DMG400018713	Carbonyl reductase	chr11:42858750-42861689	1.07808	0.0260643
PGSC0003DMG400018994	Serine/threonine-protein kinase bri1	chr01:76628161-76632047	1.63847	0.0285583
PGSC0003DMG400019001	Conserved gene of unknown function	chr11:18344711-18347145	-1.03767	0.0102878
PGSC0003DMG400019071	M18S-3Ap	chr01:7059134-7061617	1.0453	0.0125507
PGSC0003DMG400019072	M18S-3Ap	chr01:7012801-7015600	0.652351	0.0488753
PGSC0003DMG400019192	Gene of unknown function	chr10:50715095-50717866	2.97148	1.28451e-06
PGSC0003DMG400019212	DELLA protein GAI	chr10:51403424-51405587	-2.32464	0.0268517
PGSC0003DMG400019217	AN2	chr10:51469784-51470105	-2.47868	0.0199222
PGSC0003DMG400019257	Chloroplast thiazole biosynthetic protein	chr07:54327914-54330135	0.923737	0.0204801
PGSC0003DMG400019347	Chlorophyllase 2	chr09:48202039-48203807	-1.61796	0.00503344
PGSC0003DMG400019372	Phytoene synthase 2, chloroplastic	chr12:19128103-19129633	1.10366	0.0118506
PGSC0003DMG400019527	Calcium ion binding protein	chr03:55872208-55873150	-2.22277	0.0454474
PGSC0003DMG400019823	Conserved gene of unknown function	chr03:56764518-56767403	1.12104	0.00181697
PGSC0003DMG400020016	Conserved gene of unknown function	chr00:33823142-33825544	-2.56123	0.0300928
PGSC0003DMG400020154	Photosystem I reaction center subunit IV A isoform 2	chr06:58564981-58566400	1.28132	0.00118544
PGSC0003DMG400020207	Conserved gene of unknown function	chr02:48047239-48047919	1.69741	0.00570822
PGSC0003DMG400020510	Ubiquitin-protein ligase	chr08:1083600-1085699	0.878782	0.00848138
PGSC0003DMG400020618	Tropinone reductase homolog	chr04:51406918-51410555	-1.19296	0.0238879
PGSC0003DMG400020624	Gene of unknown function	chr04:51387983-51389960	2.38683	2.16124e-10
PGSC0003DMG400020679	Axonemal dynein light chain	chr12:5326251-5329238	1.51145	0.0196371
PGSC0003DMG400020759	Conserved gene of unknown function	chr05:33154571-33155702	-1.03456	0.000929494
PGSC0003DMG400020760	Ankyrin repeat-containing protein	chr05:33183313-33188813	-1.45152	0.00317206
PGSC0003DMG400020968	Flavonol 4'-sulfotransferase	chr09:8751814-8753374	-1.98427	0.0102421
PGSC0003DMG400021136	Cytochrome P450	chr02:28711735-28714333	-1.62642	0.000211616
PGSC0003DMG400021213	Argonaute protein group	chr02:28396110-28402652	-0.761608	0.000213248
PGSC0003DMG400021265	BCS1 protein	chr10:2347928-2349623	-1.78777	0.0227219
PGSC0003DMG400021281	Copper ion binding protein	chr10:2770705-2772360	-2.58621	1.011e-05
PGSC0003DMG400021684	E3 ubiquitin-protein ligase RMA1H1	chr10:3930405-3932154	-3.57816	3.83906e-07
PGSC0003DMG400021902	Squamosa promoter-binding protein	chr05:15021022-15024830	-1.42863	0.0348667
PGSC0003DMG400021926	Phytoene synthase 2, chloroplastic	chr02:11294455-11297566	2.69333	0.0493015
PGSC0003DMG400022405	NADH dehydrogenase	chr02:34897308-34905597	-0.554104	0.0407201
PGSC0003DMG400022572	ATP binding protein	chr03:4083379-4086147	1.75069	0.00307476
PGSC0003DMG400022682	Translocation transactivator/inclusion body protein	chr01:59167464-59168216	3.15189	0.0275212
PGSC0003DMG400022738	TCP domain class transcription factor	chr08:53850017-53851726	0.952046	0.00546372
PGSC0003DMG400022905	Multidrug/pheromone exporter, MDR family, ABC transporter family	chr03:61365904-61372730	-1.85582	0.0493335
PGSC0003DMG400023144	41 kD chloroplast nucleoid DNA binding protein (CND41)	chr08:40142197-40145798	-0.611282	0.0474595
PGSC0003DMG400023173	Methylputrescine oxidase	chr08:7379098-7385153	2.05327	0.0318583
PGSC0003DMG400023778	Gene of unknown function	chr01:81099131-81104831	-1.84247	0.0204537
PGSC0003DMG400023980	Gene of unknown function	chr11:5504893-5506227	-4.50624	0.000870194
PGSC0003DMG400024025	Gene of unknown function	chr01:45860390-45860889	1.69174	0.0185852
PGSC0003DMG400024080	Conserved gene of unknown function	chr03:2854320-2858719	-1.61843	0.000398304
PGSC0003DMG400024123	Gene of unknown function	chr10:37486065-37486872	4.98638	0.00066994
PGSC0003DMG400024249	Gibberellin 20-oxidase-1	chr03:41463793-41465887	0.962884	0.0344534
PGSC0003DMG400024693	Lipoxygenase	chr01:77019225-77023084	-2.38994	7.31042e-05
PGSC0003DMG400024758	RNase H family protein	chr01:77482419-77486048	2.27244	1.91532e-07
PGSC0003DMG400024967	Peroxidase	chr02:43038160-43040566	-1.1023	0.0493015
PGSC0003DMG400025279	MADS-box transcription factor FBP22	chr06:36656760-36660368	-2.08373	0.00154688
PGSC0003DMG400025412	Gene of unknown function	chr05:16800820-16804050	2.05191	0.00795561
PGSC0003DMG400025489	Gene of unknown function	chr07:47018444-47019385	1.30237	2.83906e-06
PGSC0003DMG400025539	Non-specific lipid-transfer protein	chr08:41112949-41113505	-1.8561	0.0265605
PGSC0003DMG400025558	ATP binding protein	chr11:7170834-7173819	-2.11104	0.0343602
PGSC0003DMG400025616	UDP-galactose transporter	chr05:5771483-5776828	-0.828699	0.0408929
PGSC0003DMG400025678	Potassium channel NtKC1	chr00:19758228-19768582	1.61057	0.000254358
PGSC0003DMG400025795	Cytochrome P450	chr01:84631733-84636755	1.04009	2.96272e-05
PGSC0003DMG400025875	Conserved gene of unknown function	chr01:84193771-84195198	-0.805188	0.00175215
PGSC0003DMG400026155	S-locus-specific glycoprotein S6	chr07:47751896-47755937	-1.96566	0.0158653
PGSC0003DMG400026491	Sigma factor	chr03:47449203-47458885	0.902904	0.0017675
PGSC0003DMG400026612	Conserved gene of unknown function	chr09:12374202-12380788	2.72604	0.0198601
PGSC0003DMG400026837	Profilin-1	chr12:51361719-51363121	-1.18808	0.0137048
PGSC0003DMG400027021	Chloroplast-specific ribosomal protein	chr06:53661628-53665412	1.30136	0.000425947
PGSC0003DMG400027278	Gene of unknown function	chr04:10154971-10155325	2.61257	0.000114459
PGSC0003DMG400027433	Conserved gene of unknown function	chr05:18696028-18703214	-1.0373	0.0246794
PGSC0003DMG400027467	Serine-threonine protein kinase, plant-type	chr07:1872054-1873814	-1.59101	0.046648
PGSC0003DMG400027482	Serine-threonine protein kinase, plant-type	chr07:1885718-1886443	-1.5434	0.00462551
PGSC0003DMG400027741	Cytochrome P450	chr04:6903187-6905075	-6.26785	0.00462551
PGSC0003DMG400027756	Cytochrome P450	chr04:6899631-6900766	-6.40945	0.018818
PGSC0003DMG400027852	Glucosyltransferase	chr04:69382807-69385382	1.3109	0.0266883
PGSC0003DMG400027904	Relative to APETALA2 1	chr09:6664956-6668182	0.866455	0.0192464
PGSC0003DMG400028024	Gene of unknown function	chr10:9192372-9194355	2.07296	0.000643964
PGSC0003DMG400028183	Conserved gene of unknown function	chr10:55180478-55182221	-2.2613	0.0028309
PGSC0003DMG400028479	CBL-interacting protein kinase 16	chr02:31899160-31901152	1.81564	0.03684
PGSC0003DMG400028687	E3 ubiquitin ligase PUB14	chr11:6639379-6640846	1.66931	8.0493e-07
PGSC0003DMG400028702	Cycloartenol synthase	chr04:46543273-46551909	-1.64439	0.000180525
PGSC0003DMG400028789	Conserved gene of unknown function	chr06:50850880-50851914	1.9553	0.0343068
PGSC0003DMG400028953	Cytochrome P450 hydroxylase	chr07:46964904-46966650	1.17098	0.00111561
PGSC0003DMG400029044	Gene of unknown function	chr01:30098734-30099298	4.84208	3.68247e-31
PGSC0003DMG400029195	Ferritin	chr09:10548978-10552001	-2.95342	0.00154688
PGSC0003DMG400029315	Conserved gene of unknown function	chr12:57483047-57486106	-1.05267	0.0299792
PGSC0003DMG400029415	Nematode resistance protein	chr12:57289326-57294153	-1.66627	1.70609e-05
PGSC0003DMG400029435	Gene of unknown function	chr12:57436313-57437978	0.870858	0.0406094
PGSC0003DMG400029473	DUF26 domain-containing protein 1	chr04:2568369-2573180	-1.14933	0.0441219
PGSC0003DMG400029542	Sensor histidine kinase	chr08:44698891-44706453	-2.24821	0.0401043
PGSC0003DMG400029607	Gene of unknown function	chr08:45090789-45092818	1.57617	2.28378e-06
PGSC0003DMG400029825	Zeatin O-glucosyltransferase	chr10:57933512-57935104	-0.956741	0.0140946
PGSC0003DMG400029834	Aberrant large forked product	chr10:58055934-58058225	1.5681	0.0166848
PGSC0003DMG400029845	Cytokinin oxidase/dehydrogenase 1	chr10:57972971-57976328	2.66896	0.0227578
PGSC0003DMG400029920	Conserved gene of unknown function	chr06:37560581-37561804	-1.31542	0.0300928
PGSC0003DMG400029930	Arsenite transport protein	chr06:37527185-37529771	0.916669	0.00124059
PGSC0003DMG400030270	RNase H family protein	chr09:15880280-15883562	1.3133	0.0451075
PGSC0003DMG400030292	Conserved gene of unknown function	chr01:4447475-4449075	-2.40552	0.00861027
PGSC0003DMG400030407	Spotted leaf protein	chr06:56550310-56555870	1.11784	7.75314e-05
PGSC0003DMG400030495	Auxin efflux carrier	chr05:4249577-4253275	0.778371	0.0499049
PGSC0003DMG400030593	Proteinase inhibitor IIa	chr02:41576323-41577018	-2.35797	0.00460338
PGSC0003DMG400030762	Zinc finger family protein	chr06:40884303-40889220	0.991273	0.00113158
PGSC0003DMG400030801	Gene of unknown function	chr04:63754980-63759842	1.69964	4.25515e-08
PGSC0003DMG400031180	Gene of unknown function	chr01:68890084-68891710	1.30913	0.0133857
PGSC0003DMG400031395	Oxygen-evolving enhancer protein 2, chloroplastic	chr05:36876261-36879089	4.85277	6.17719e-06
PGSC0003DMG400031847	CXE carboxylesterase	chr09:53119094-53120147	1.48408	0.0193202
PGSC0003DMG400032060	Conserved gene of unknown function	chr00:45610960-45611321	-5.16995	6.83634e-10
PGSC0003DMG400032070	DNA binding protein	chr00:45044455-45044888	-1.22367	0.0416213
PGSC0003DMG400032207	Lipoxygenase	chr01:2151328-2152141	-5.1751	0.0444491
PGSC0003DMG400032274	Conserved gene of unknown function	chr09:53889854-53890527	2.14898	0.000359173
PGSC0003DMG400032555	NAC domain protein	chr04:5045169-5047136	-1.60123	0.0170491
PGSC0003DMG400032780	Conserved gene of unknown function	chr08:16652246-16654080	1.0843	0.0471408
PGSC0003DMG400033029	Enhanced disease susceptibility 1 protein	chr06:52121175-52129274	-1.29701	0.000935341
PGSC0003DMG400033102	Phytochrome kinase substrate	chr06:51712260-51714053	1.41147	0.000108709
PGSC0003DMG400033123	Basic 7S globulin 2 small subunit	chr01:61708126-61709740	-2.96731	0.000624116
PGSC0003DMG400033363	Gene of unknown function	chr00:36847265-36848257	-2.24067	0.0369785
PGSC0003DMG400033566	Flavonol synthase/flavanone 3-hydroxylase	chr01:82300859-82302867	-1.46734	0.000139897
PGSC0003DMG400033649	Acyl-protein thioesterase	chr08:40510844-40514964	-1.47726	1.81691e-05
PGSC0003DMG400033670	Bacterial spot disease resistance protein 4	chr06:6860036-6865189	-1.8599	0.00827977
PGSC0003DMG400033718	Conserved gene of unknown function	chr00:41535640-41536418	-3.14995	0.0470837
PGSC0003DMG400033882	Acidic endochitinase	chr05:44304718-44306659	-2.27079	3.32409e-06
PGSC0003DMG400034515	Ubiquitin	chr05:34394715-34396093	1.33739	3.72135e-05
PGSC0003DMG400034790	P69B protein	chr08:53642228-53644070	-1.52658	0.00848138
PGSC0003DMG400035152	Epa4p	chr09:20440462-20444116	2.71941	0.00640504
PGSC0003DMG400035697	Conserved gene of unknown function	chr12:29516347-29519493	6.09182	0.008013
PGSC0003DMG400035945	Cystathionine beta-lyase	chr12:23947202-23948944	9.39882	3.49803e-11
PGSC0003DMG400035976	Glycosyltransferase	chr01:73205386-73206954	-1.05945	0.0282793
PGSC0003DMG400036385	AP2/ERF domain-containing transcription factor	chr05:2974082-2974595	6.22328	0.008013
PGSC0003DMG400036508	Gene of unknown function	chr10:50867731-50868548	5.07339	0.000161026
PGSC0003DMG400036567	Gene of unknown function	chr09:10820957-10822859	2.85668	0.0143011
PGSC0003DMG400036684	Gene of unknown function	chr01:46129170-46130879	5.58195	0.0238879
PGSC0003DMG400036713	Glyceraldehyde-3-phosphate dehydrogenase	chr02:5344747-5346841	7.55785	2.95714e-06
PGSC0003DMG400036835	Hcr9-OR2C	chr01:4161010-4161421	-2.67359	1.08751e-05
PGSC0003DMG400037196	Kinesin heavy chain	chr09:18189551-18193612	2.91621	0.000864003
PGSC0003DMG400037226	Glutathione S-transferase omega	chr09:6913201-6915746	1.01738	0.00737377
PGSC0003DMG400037278	Gene of unknown function	chr00:6473683-6474022	2.67714	2.46441e-06
PGSC0003DMG400037542	Gene of unknown function	chr05:20790468-20790786	4.91995	0.0426938
PGSC0003DMG400037860	Eukaryotic initiation factor 4A-15	chr05:27165962-27168203	3.87096	2.58431e-15
PGSC0003DMG400038671	Gene of unknown function	chr04:38425125-38425428	5.52418	0.011321
PGSC0003DMG400039263	Nodulation signaling pathway 1	chr03:61601168-61602797	1.14601	0.0132013
PGSC0003DMG400039519	Gene of unknown function	chr08:19578297-19579460	5.15239	0.0235861
PGSC0003DMG400039599	Gene of unknown function	chr00:5180388-5181182	1.81977	0.00549887
PGSC0003DMG400039942	Gene of unknown function	chr05:34392348-34394665	1.45843	0.00022973
PGSC0003DMG400040673	Gene of unknown function	chr09:25137344-25137749	1.89875	0.00512439
PGSC0003DMG400040677	Gene of unknown function	chr07:2116165-2116958	3.61667	0.000825372
PGSC0003DMG400041059	Gene of unknown function	chr04:19366236-19370572	7.39346	0.00022973
PGSC0003DMG400041679	Ubiquitin-protein ligase	chr08:46232148-46233459	1.62689	0.00846502
PGSC0003DMG400041699	PCI domain containing protein	chr04:18638798-18648096	5.73715	0.0147597
PGSC0003DMG400041788	Lysine-specific histone demethylase 1 homolog 3	chr05:45730558-45732112	5.37697	0.0464811
PGSC0003DMG400042117	Gene of unknown function	chr04:44684030-44684384	5.52828	0.039773
PGSC0003DMG400042153	Movement protein	chr00:10218913-10219561	6.03568	0.01221
PGSC0003DMG400042472	Gene of unknown function	chr02:10058953-10064869	4.25074	0.0481454
PGSC0003DMG400042498	Chlorophyll a/b binding protein	chr02:29944941-29945739	1.05148	0.00811676
PGSC0003DMG400042637	Gene of unknown function	chr01:64959570-64962961	6.31249	0.0017675
PGSC0003DMG400042968	Ring finger protein	chr02:46883157-46884336	0.833395	0.0113736
PGSC0003DMG400043070	Gene of unknown function	chr00:3241083-3245717	1.46439	4.84776e-07
PGSC0003DMG400043538	Ubiquitin	chr01:22738002-22740453	7.01493	0.00181697
PGSC0003DMG400044364	Gene of unknown function	chr00:27098987-27099518	3.78836	0.0017675
PGSC0003DMG400045048	Gene of unknown function	chr01:24331807-24333843	5.62522	0.0239882
PGSC0003DMG400045336	Conserved gene of unknown function	chr01:39109873-39112656	7.49182	2.85181e-05
PGSC0003DMG400045342	'chromo' domain containing protein	chr12:25112642-25118347	4.43845	4.69881e-24
PGSC0003DMG400045432	Spotted leaf protein	chr05:7845564-7847247	1.18454	0.00462328
PGSC0003DMG400045603	Regulator of gene silencing	chr11:43226158-43226710	-3.71142	0.00344792
PGSC0003DMG400046652	MADS-box family protein	chr02:14861993-14862299	8.12058	1.91915e-07
PGSC0003DMG400046726	F-box family protein	chr01:5347222-5348275	-2.87522	2.3929e-08
PGSC0003DMG400046804	Mitochondrial substrate carrier family protein isoform 1	chr03:61238411-61239443	-1.46709	0.00115184
PGSC0003DMG401000287	Myo-inositol oxygenase	chr12:3890661-3894343	2.57837	0.0307465
PGSC0003DMG401000428	Protease	chr11:39471943-39477155	-1.1055	0.00542203
PGSC0003DMG401000668	Glycosyl hydrolase family 9	chr07:45038334-45042206	-1.17484	3.86109e-05
PGSC0003DMG401002888	Conserved gene of unknown function	chr12:2906357-2912638	-1.3558	0.0481665
PGSC0003DMG401004858	Ran GTPase binding protein	chr06:48542864-48549600	1.00871	0.0449945
PGSC0003DMG401005194	Conserved gene of unknown function	chr01:63314038-63318276	-0.890194	0.0278648
PGSC0003DMG401005624	Gene of unknown function	chr03:59257117-59258318	0.936594	0.0488742
PGSC0003DMG401006258	Monoterpene synthase 2	chr09:9716248-9719757	-2.13421	0.0125296
PGSC0003DMG401006653	Disease resistance protein	chr00:22802782-22812842	-0.869815	0.0477362
PGSC0003DMG401007736	Gene of unknown function	chr12:21020090-21021243	-6.30426	0.010737
PGSC0003DMG401009127	Calcium sensor calcineurin B	chr03:45438803-45442941	0.6746	0.0114514
PGSC0003DMG401012339	BHLH transcription factor JAF13	chr08:54833820-54838836	0.729163	0.00352522
PGSC0003DMG401014160	Protein WAX2	chr03:57524460-57531053	1.43991	0.000425947
PGSC0003DMG401014805	3-beta hydroxysteroid dehydrogenase/isomerase family protein	chr08:49088783-49095230	0.888257	0.00462551
PGSC0003DMG401015362	ATORC3/ORC3	chr12:572437-579578	1.06534	0.00231983
PGSC0003DMG401016617	Cytochrome P450	chr09:60523344-60533882	3.64957	0.0015952
PGSC0003DMG401018257	Gene of unknown function	chr01:79488494-79492295	-1.87997	0.0474595
PGSC0003DMG401018424	Chalcone reductase	chr05:4489995-4494218	0.891812	0.0493015
PGSC0003DMG401020453	Cytochrome P450	chr06:45464850-45466905	1.13532	0.0101853
PGSC0003DMG401021049	Hcr9-OR2C	chr00:24868442-24871049	-1.85663	0.00022973
PGSC0003DMG401021153	Protein-O-fucosyltransferase 1	chr02:28369904-28372604	0.722784	0.0387646
PGSC0003DMG401022708	Gene of unknown function	chr01:5324394-5324721	1.01925	0.0493015
PGSC0003DMG401022901	(S)-2-hydroxy-acid oxidase	chr03:61408260-61413090	0.683059	0.011935
PGSC0003DMG401023603	Inositol monophosphatase 1	chr04:8791660-8796148	-1.03487	0.000492537
PGSC0003DMG401024077	ATP binding protein	chr03:2786682-2787706	-2.0117	0.00447005
PGSC0003DMG401024348	Hypothetical plant protein	chr03:11286955-11288588	-0.763003	0.0119661
PGSC0003DMG401025826	3-hydroxyisobutyryl-CoA hydrolase 1	chr01:85143049-85146896	-1.57807	0.00175215
PGSC0003DMG401026923	1-aminocyclopropane-1-carboxylate oxidase	chr06:53643709-53647656	-2.92447	1.77943e-06
PGSC0003DMG401027394	2-oxoglutarate-dependent dioxygenase	chr11:43701060-43701731	0.920591	0.000357373
PGSC0003DMG401028709	Conserved gene of unknown function	chr04:46968474-46969245	1.8771	0.0100568
PGSC0003DMG401029824	Glucosyltransferase	chr10:57910006-57911646	-1.08286	0.000396575
PGSC0003DMG401029843	Glucosyltransferase	chr10:57905392-57906481	-2.57404	0.01221
PGSC0003DMG401030729	S-adenosylmethionine-dependent methyltransferase	chr07:3244817-3250145	0.757401	0.00938856
PGSC0003DMG402000198	Conserved gene of unknown function	chr01:72801872-72803006	1.03889	0.0300928
PGSC0003DMG402000630	Racemase and epimerase, acting on amino acids and derivatives	chr03:56437398-56442899	0.763871	0.00263574
PGSC0003DMG402003297	Protein ZINC INDUCED FACILITATOR-LIKE 1	chr01:74460021-74467513	-0.815599	0.0244081
PGSC0003DMG402003983	ATP binding protein	chr11:7242295-7244863	-2.18258	0.0314243
PGSC0003DMG402004173	Gene of unknown function	chr09:20394077-20395373	1.87008	7.75314e-05
PGSC0003DMG402008955	Conserved gene of unknown function	chr09:2711217-2714210	0.83842	0.0458841
PGSC0003DMG402010496	Gene of unknown function	chr01:4486954-4487551	-1.09549	0.0230385
PGSC0003DMG402015827	Wall-associated kinase	chr12:40363664-40366470	-0.629345	0.0408929
PGSC0003DMG402019352	Biotin-containing subunit of methylcrotonyl-CoA carboxylase	chr09:48085304-48093991	0.840954	0.0406094
PGSC0003DMG402020453	Cytochrome P450 71D7	chr06:45511992-45512535	1.10859	0.01221
PGSC0003DMG402021049	Hcr9-OR2A	chr00:24876412-24878824	-1.9024	8.6362e-05
PGSC0003DMG402021549	Phenylalanine ammonia-lyase	chr09:5502193-5505885	-1.11969	0.0245874
PGSC0003DMG402021616	Epsin-2	chr09:61301440-61308592	-1.9368	7.03219e-05
PGSC0003DMG402023603	Cysteine proteinase inhibitor	chr04:8788430-8788953	-1.32492	0.0015952
PGSC0003DMG402024074	Conserved gene of unknown function	chr03:2770614-2773241	-2.20891	0.00857616
PGSC0003DMG402024077	Conserved gene of unknown function	chr03:2788438-2790962	-1.85979	2.84647e-06
PGSC0003DMG402027394	2-oxoglutarate-dependent dioxygenase	chr11:43699785-43700528	0.726211	0.0453453
PGSC0003DMG402029824	UDP-glucosyltransferase	chr10:57919839-57921466	-1.51661	0.0344534
PGSC0003DMG402030641	ATP-dependent Clp protease proteolytic subunit	chr02:41745050-41749888	0.559	0.00779974
PGSC0003DMG403004173	Gene of unknown function	chr09:20395924-20399379	1.97874	0.0017675
PGSC0003DMG403026842	NRC1	chr04:1339643-1347005	-1.10214	0.00941199

## Sheet: 26
S2 Table. List of DEGs in each transgenic line analyzed.
Gene ID	Description	Locus	log2FoldChange	Adjusted P-value
PGSC0003DMG400000009	Transcription factor	chr01:71413936-71414700	-0.928785	0.0431206
PGSC0003DMG400000025	Acetyl-coenzyme A carboxylase carboxyl transferase alpha	chr01:71916271-71921680	0.695587	0.0271589
PGSC0003DMG400000118	ARF domain class transcription factor	chr01:73617292-73622282	0.650368	0.0265252
PGSC0003DMG400000136	PMADS4 protein	chr01:71421221-71426490	1.23922	0.00182993
PGSC0003DMG400000146	Cytochrome P450 monooxygenase	chr01:71662355-71664445	-2.48875	0.00736021
PGSC0003DMG400000205	Lanatoside 15'-O-acetylesterase	chr01:73026912-73029829	1.18834	0.0274857
PGSC0003DMG400000211	WRKY transcription factor	chr01:73219901-73222113	-1.60083	0.0412465
PGSC0003DMG400000272	YA5	chr12:3488308-3493742	-1.66126	0.0494889
PGSC0003DMG400000339	Beta-galactosidase	chr12:3683174-3691514	0.693895	0.0162244
PGSC0003DMG400000418	DNA-binding protein	chr11:39232559-39233597	-1.86743	0.0148334
PGSC0003DMG400000503	IS10 transposase	chr02:46887078-46888333	1.28974	0.0243536
PGSC0003DMG400000540	Cell division control 20	chr03:46827668-46830411	1.45066	0.0482997
PGSC0003DMG400000546	UP-9A	chr03:46709345-46710177	-0.954424	0.0179998
PGSC0003DMG400000735	Glucose-1-phosphate adenylyltransferase	chr01:86092272-86097263	-1.84467	3.88134e-05
PGSC0003DMG400001118	Zinc finger protein	chr01:63464446-63468323	1.76161	0.012354
PGSC0003DMG400001204	Gene of unknown function	chr01:46348797-46349646	-1.6996	0.000263511
PGSC0003DMG400001269	Receptor kinase	chr05:3210402-3216479	-1.54479	0.00704427
PGSC0003DMG400001271	Receptor kinase	chr05:3197765-3200303	-1.96305	0.00895868
PGSC0003DMG400001303	Atlastin	chr02:46559981-46560881	0.589984	0.0467763
PGSC0003DMG400001320	Alpha-tubulin	chr02:46273512-46276446	1.6234	0.0318263
PGSC0003DMG400001358	Hydroxyproline-rich protein	chr02:45600627-45601436	2.08182	0.0284493
PGSC0003DMG400001399	Paired amphipathic helix protein Sin3-like 2	chr02:46627442-46631350	-1.26129	0.0408457
PGSC0003DMG400001528	Class II chitinase	chr02:38744460-38745679	-1.44043	0.00450785
PGSC0003DMG400001530	Conserved gene of unknown function	chr02:38751951-38754128	1.35746	0.0373487
PGSC0003DMG400001598	Snakin-2	chr01:87145670-87146801	-1.26757	0.0177801
PGSC0003DMG400001614	SAUR family protein	chr01:86969862-86970598	1.62611	0.00198547
PGSC0003DMG400001671	Peptide transporter	chr01:67991305-67996008	-1.56697	0.0181051
PGSC0003DMG400001804	Glutathione s-transferase	chr01:67558230-67567291	-1.46063	0.037676
PGSC0003DMG400001831	Conserved gene of unknown function	chr08:50731811-50734637	-1.67395	0.0499058
PGSC0003DMG400001952	Conserved gene of unknown function	chr08:47041983-47043837	-1.0994	0.0410246
PGSC0003DMG400001989	PRF	chr11:5842697-5844699	1.80675	0.0342934
PGSC0003DMG400001990	NBS-coding resistance gene analog	chr11:5863767-5865086	-4.70603	8.08196e-10
PGSC0003DMG400002003	Gene of unknown function	chr11:5866471-5868498	1.25359	0.0326614
PGSC0003DMG400002026	Bipolar kinesin KRP-130	chr09:7097773-7104969	-1.67107	1.3679e-07
PGSC0003DMG400002028	Cytoplasmic small heat shock protein class I	chr09:7119127-7119829	-3.40173	0.000967882
PGSC0003DMG400002046	Aspartic proteinase nepenthesin-1	chr12:55761187-55763607	1.05791	0.0122313
PGSC0003DMG400002076	Homeobox protein	chr02:36087010-36091225	0.612655	0.0387562
PGSC0003DMG400002078	Cytochrome P450	chr02:36145238-36147706	1.31311	0.0470592
PGSC0003DMG400002084	Xyloglucan endotransglucosylase/hydrolase protein A	chr02:36002941-36004867	1.73681	0.0302956
PGSC0003DMG400002110	Proteinase inhibitor type-2 CEVI57	chr06:44785866-44789318	6.43889	0.0119806
PGSC0003DMG400002166	Glutathione S-transferase	chr09:1022800-1024242	-2.439	7.26478e-05
PGSC0003DMG400002168	Glutathione S-transferase	chr09:1017754-1019084	-3.30042	0.00901697
PGSC0003DMG400002169	Glutathione-S-transferase	chr09:1014778-1016102	-2.81448	2.31332e-05
PGSC0003DMG400002170	Glutathione-S-transferase	chr09:1012668-1013771	-2.6467	4.27562e-05
PGSC0003DMG400002175	Glutathione S-transferase	chr09:1065899-1067046	-1.77531	0.0277123
PGSC0003DMG400002176	Glutathione S-transferase	chr09:1062996-1064137	-2.79947	0.00976424
PGSC0003DMG400002181	Ert1	chr09:1004437-1005022	-2.5123	0.000108165
PGSC0003DMG400002243	Gene of unknown function	chr12:11419583-11422007	0.695123	0.0107732
PGSC0003DMG400002282	Gene of unknown function	chr10:32009075-32009607	0.639395	0.0182826
PGSC0003DMG400002307	Gene of unknown function	chr12:10768915-10771252	7.04542	4.30299e-05
PGSC0003DMG400002479	Alpha-1,4 glucan phosphorylase L-1 isozyme, chloroplastic/amyloplastic	chr00:39917316-39918296	-1.2973	0.000848622
PGSC0003DMG400002484	YA6	chr03:61246162-61251721	-1.45696	0.034411
PGSC0003DMG400002590	Beta-galactosidase	chr03:60932522-60938528	0.931741	0.000709765
PGSC0003DMG400002592	Phospholipase d	chr03:60860031-60862552	1.48361	0.00233035
PGSC0003DMG400002682	Phytosulfokine peptide	chr09:3834288-3837465	-1.43548	0.033362
PGSC0003DMG400002879	Conserved gene of unknown function	chr12:2699399-2704894	-1.16626	0.0388806
PGSC0003DMG400002887	Serine/threonine-protein kinase bri1	chr12:2902701-2905697	-1.85772	0.0331604
PGSC0003DMG400002895	Sucrose synthase	chr12:3085136-3091456	-3.88783	3.21748e-21
PGSC0003DMG400002898	Conserved gene of unknown function	chr12:3126915-3127663	-1.09492	0.0306091
PGSC0003DMG400002906	Conserved gene of unknown function	chr12:2625489-2628419	-1.39095	0.00979379
PGSC0003DMG400002910	Cf-2.1	chr12:2674647-2677461	-3.02306	5.85994e-06
PGSC0003DMG400002953	Thioredoxin fold	chr04:25087920-25091723	-1.26615	0.00247608
PGSC0003DMG400002963	P20Sh148J07	chr04:25031867-25033399	-1.25829	0.0169915
PGSC0003DMG400003047	GRAS family transcription factor	chr08:54102874-54105367	1.56366	0.0208892
PGSC0003DMG400003057	Osmotin	chr08:54294866-54295826	6.37617	0.014405
PGSC0003DMG400003094	Leucoanthocyanidin dioxygenase	chr02:30619424-30622178	-1.44119	0.0357773
PGSC0003DMG400003155	4-coumarate:CoA ligase	chr03:47072061-47077037	-1.23881	0.00107823
PGSC0003DMG400003205	Conserved gene of unknown function	chr07:362237-362584	-1.46803	0.0415807
PGSC0003DMG400003342	Cytochrome P450	chr04:69002597-69004477	-0.987621	0.0321972
PGSC0003DMG400003376	Gene of unknown function	chr06:55841049-55841615	-1.53725	0.0242453
PGSC0003DMG400003422	Conserved gene of unknown function	chr09:44792685-44795614	-3.75611	9.156e-05
PGSC0003DMG400003495	Alpha-1,4 glucan phosphorylase L-1 isozyme, chloroplastic/amyloplastic	chr00:40360288-40361511	-0.922585	0.00352753
PGSC0003DMG400003508	GATA transcription factor	chr02:40441409-40442760	2.0446	0.0257222
PGSC0003DMG400003580	Conserved gene of unknown function	chr02:39185088-39187967	2.14199	0.0322061
PGSC0003DMG400003640	Conserved gene of unknown function	chr02:39385903-39387453	2.1305	0.0288968
PGSC0003DMG400003660	Amine oxidase	chr02:39021899-39023600	1.08485	0.0332537
PGSC0003DMG400003789	Fragment	chr09:50776361-50779892	1.2168	0.0366345
PGSC0003DMG400003803	Gene of unknown function	chr09:51128967-51130104	-1.38733	0.00754099
PGSC0003DMG400003804	Gene of unknown function	chr09:51139974-51141449	-1.12428	0.0226279
PGSC0003DMG400003848	Sugar transporter	chr09:51364561-51369005	-1.15232	0.0029396
PGSC0003DMG400003871	Pectate lyase	chr09:4914081-4917121	1.4736	0.0289569
PGSC0003DMG400003897	PGPD14	chr09:4864071-4870265	1.0303	0.0180399
PGSC0003DMG400003982	ATP binding protein	chr11:7252352-7254932	-2.07899	0.0087052
PGSC0003DMG400003999	ATP binding protein	chr11:7223223-7225563	-1.73734	0.0330024
PGSC0003DMG400004000	ATP binding protein	chr11:7191915-7194875	-1.62394	0.0203776
PGSC0003DMG400004109	Xyloglucan endotransglycosylase hydrolase	chr05:7834993-7836879	-1.28821	0.0345932
PGSC0003DMG400004143	SF16 protein	chr04:47970864-47973885	0.790207	0.0470083
PGSC0003DMG400004241	Ubiquitin	chr04:38237020-38239898	3.81715	0.000101672
PGSC0003DMG400004259	Thaumatin	chr12:54234235-54235106	-1.92223	0.00152051
PGSC0003DMG400004262	Thaumatin	chr12:54225143-54226786	-1.15909	0.0097193
PGSC0003DMG400004319	Ankyrin repeat-containing protein	chr08:39280500-39286656	-2.22119	0.000242602
PGSC0003DMG400004363	Auxin-regulated dual specificity cytosolic kinase	chr12:52731187-52734072	-1.71331	0.0376526
PGSC0003DMG400004378	GDSL esterase/lipase	chr03:1619427-1624787	1.13012	0.00474565
PGSC0003DMG400004380	Phytophthora-inhibited protease 1	chr03:1585023-1586785	-1.73188	0.0396724
PGSC0003DMG400004478	Conserved gene of unknown function	chr08:38265553-38266636	-1.20176	0.0233512
PGSC0003DMG400004494	Ulp1 protease family, C-terminal catalytic domain containing protein	chr07:34653024-34655711	6.18662	0.00157494
PGSC0003DMG400004521	Leucine-rich repeat-containing protein	chr02:16783206-16784249	-1.25594	0.0298328
PGSC0003DMG400004548	Proteinase inhibitor type-2 CEVI57	chr03:50030745-50031538	4.63031	3.05372e-10
PGSC0003DMG400004596	Soluble diacylglycerol acyltransferase	chr12:59680659-59682632	1.70757	0.0400031
PGSC0003DMG400004690	Metal ion binding protein	chr12:59826729-59828095	-2.08315	0.00858865
PGSC0003DMG400004712	Fringe	chr12:60323420-60325610	-1.78915	0.00301463
PGSC0003DMG400004725	Hcr2-0B	chr12:60504860-60507401	-1.79347	0.0146287
PGSC0003DMG400004791	Transaldolase ToTAL2	chr08:52693046-52699441	0.688144	0.0401978
PGSC0003DMG400004810	Pepsin A	chr08:52347057-52349042	-0.918801	0.0180302
PGSC0003DMG400004917	ATP binding protein	chr04:66689344-66699317	1.44254	0.0168745
PGSC0003DMG400004962	Alpha-tubulin	chr04:66033792-66036547	0.807042	0.0424545
PGSC0003DMG400004992	Endo-beta-1,4-glucanase	chr12:53665948-53670485	1.77499	0.0190547
PGSC0003DMG400005059	Conserved gene of unknown function	chr03:2249234-2252078	-1.47123	0.0251929
PGSC0003DMG400005111	PR1 protein	chr01:83201686-83202546	3.52739	0.0299449
PGSC0003DMG400005205	Gene of unknown function	chr01:63064505-63065233	-2.41546	0.0388266
PGSC0003DMG400005269	Glucose-6-phosphate/phosphate translocator 2	chr05:42300216-42303680	-4.72773	0.0189231
PGSC0003DMG400005321	Gene of unknown function	chr10:14594725-14596118	3.55875	0.000563688
PGSC0003DMG400005410	NAD(P)H:quinone oxidoreductase	chr01:74148064-74149415	-1.5468	0.000479991
PGSC0003DMG400005538	Hcr2-0A	chr12:60570727-60577317	-2.10823	3.69324e-05
PGSC0003DMG400005541	Hcr2-0A	chr12:60542315-60543814	-1.45873	0.0107732
PGSC0003DMG400005561	Ulp1 protease family, C-terminal catalytic domain containing protein	chr09:24804024-24808631	3.19579	0.0279759
PGSC0003DMG400005582	Cytochrome P450 hydroxylase	chr04:57335964-57337407	-1.43071	0.0299449
PGSC0003DMG400005590	Disease resistance protein	chr08:9807522-9810836	-2.01016	0.0179998
PGSC0003DMG400005625	Conserved gene of unknown function	chr03:59237627-59243810	-0.758939	0.037676
PGSC0003DMG400005633	Conserved gene of unknown function	chr03:59029267-59030917	0.979038	0.0370302
PGSC0003DMG400005650	Kinesin NACK1	chr03:58758703-58762367	1.97001	0.0233333
PGSC0003DMG400005696	Hydrolase, alpha/beta fold family protein	chr03:59496245-59502631	1.57831	0.0393783
PGSC0003DMG400005706	Histone deacetylase hda1	chr03:59222817-59232173	-0.67692	0.0448677
PGSC0003DMG400005717	NIMIN2c protein	chr03:59074287-59075059	-1.09891	0.0432309
PGSC0003DMG400005762	Gene of unknown function	chr03:59068400-59068984	-2.25755	0.000715669
PGSC0003DMG400005778	NADPH-dependent thioredoxin reductase B	chr08:4838787-4842014	2.02954	0.01351
PGSC0003DMG400005809	Gene of unknown function	chr08:5647343-5653832	-2.01003	1.71747e-07
PGSC0003DMG400005856	Transcription factor	chr08:5461992-5463392	-1.14762	0.0248964
PGSC0003DMG400005864	Conserved gene of unknown function	chr08:5618824-5620223	2.48629	0.0324791
PGSC0003DMG400005890	16kDa membrane protein	chr06:54752175-54753353	1.19123	0.0346463
PGSC0003DMG400005891	Conserved gene of unknown function	chr06:54747555-54750834	1.38411	0.0348775
PGSC0003DMG400005921	Multicystatin	chr06:54172927-54175121	3.47149	3.35563e-08
PGSC0003DMG400005950	Multicystatin	chr06:54194362-54198068	3.19622	6.09753e-09
PGSC0003DMG400006000	Receptor kinase	chr04:1730626-1733353	-1.2837	0.0288968
PGSC0003DMG400006086	Serine-threonine protein kinase, plant-type	chr09:55222795-55225151	-1.32088	0.0127779
PGSC0003DMG400006161	Conserved gene of unknown function	chr07:44669877-44671654	2.41775	0.0387562
PGSC0003DMG400006180	Endo-1,4-beta-xylanase A	chr01:87316006-87318162	1.1981	0.0403553
PGSC0003DMG400006183	Aquaporin	chr01:87631163-87632633	1.28346	0.00923943
PGSC0003DMG400006239	26S proteasome regulatory complex ATPase RPT3	chr01:11279213-11284360	1.18706	0.0374381
PGSC0003DMG400006270	Pyruvate decarboxylase	chr09:9708317-9711019	1.412	0.00211192
PGSC0003DMG400006276	NtPRp27	chr01:60239643-60240718	0.747021	0.0162244
PGSC0003DMG400006319	Beta-glucosidase 01	chr01:66544366-66552432	1.5143	0.000200107
PGSC0003DMG400006392	Conserved gene of unknown function	chr04:65718468-65721489	1.49641	0.0222161
PGSC0003DMG400006458	Leucine rich repeat protein	chr12:11259743-11265390	-1.96695	0.0248964
PGSC0003DMG400006462	GDSL-like Lipase/Acylhydrolase family protein	chr12:11154583-11155938	1.25467	0.000278358
PGSC0003DMG400006485	Malonyltransferase	chr12:51510642-51512007	-0.910873	0.00970772
PGSC0003DMG400006590	Pyruvate kinase	chr03:44654297-44661981	1.07319	0.0164144
PGSC0003DMG400006655	Cf-2.1	chr00:22862365-22865597	-2.57023	0.000250608
PGSC0003DMG400006657	Gene of unknown function	chr00:22851075-22851648	-3.39403	0.00120024
PGSC0003DMG400006700	Conserved gene of unknown function	chr04:51812390-51814162	-1.87679	0.00539458
PGSC0003DMG400006721	Conserved gene of unknown function	chr10:3062955-3063925	2.65087	9.9079e-06
PGSC0003DMG400006737	Cold-induced glucosyl transferase	chr00:36403008-36405298	-1.50104	0.028906
PGSC0003DMG400006751	F-box and wd40 domain protein	chr01:64302578-64304335	1.30877	0.0276311
PGSC0003DMG400006907	Glycosyltransferase UGT90A7	chr02:26187590-26189049	2.0606	0.0108203
PGSC0003DMG400006975	CLC-Nt2 protein	chr02:26743486-26748156	0.927622	0.0177043
PGSC0003DMG400007031	Gene of unknown function	chr05:45195915-45200097	-1.14778	0.000309985
PGSC0003DMG400007134	Tonoplast intrinsic protein	chr06:55372053-55374660	0.751909	0.0446006
PGSC0003DMG400007169	2,4-dienoyl-CoA reductase	chr10:59385773-59390044	-2.78836	0.00676216
PGSC0003DMG400007172	B-type cyclin	chr10:59413440-59416694	2.24048	0.00716437
PGSC0003DMG400007233	CXE carboxylesterase	chr05:46765820-46767215	0.710924	0.0472604
PGSC0003DMG400007248	Gene of unknown function	chr05:46611075-46613057	1.75521	1.52239e-07
PGSC0003DMG400007265	Cyclopropane fatty acid synthase	chr04:50121849-50128529	-1.14128	0.00160137
PGSC0003DMG400007278	Gene of unknown function	chr06:299243-299588	-5.3339	0.00451183
PGSC0003DMG400007335	Apyrase 3	chr02:37654316-37658665	0.983186	0.00211192
PGSC0003DMG400007381	Zinc finger (Ran-binding) family protein	chr08:40575280-40577797	1.01325	0.0468943
PGSC0003DMG400007387	MRNA, 1346 bp sequence	chr08:40861936-40864121	-3.81692	0.033749
PGSC0003DMG400007475	DVL6	chr04:728488-728962	-1.17354	0.0412465
PGSC0003DMG400007499	Conserved gene of unknown function	chr06:55962205-55969054	1.91739	0.0431206
PGSC0003DMG400007621	GAST1 protein	chr04:11391066-11392231	1.48598	0.0345932
PGSC0003DMG400007672	Gene of unknown function	chr06:44929050-44929884	1.30439	0.00126872
PGSC0003DMG400007725	Conserved gene of unknown function	chr01:42742572-42744358	4.55427	0.0126859
PGSC0003DMG400007782	Alpha-1,4 glucan phosphorylase L-1 isozyme, chloroplastic/amyloplastic	chr00:38537201-38540209	-1.04502	0.000358228
PGSC0003DMG400007790	Metal ion binding protein	chr12:1205818-1206947	-2.30713	0.0416504
PGSC0003DMG400007915	Conserved gene of unknown function	chr12:2510601-2511936	-3.14427	8.45079e-05
PGSC0003DMG400007984	Calmodulin 4	chr04:68401193-68401868	-1.52551	0.0168503
PGSC0003DMG400007992	Conserved gene of unknown function	chr04:68683101-68686878	1.1616	0.0434521
PGSC0003DMG400008043	Gene of unknown function	chr04:68390669-68391460	-1.35341	0.0148931
PGSC0003DMG400008070	SAUR family protein	chr11:41013762-41014716	-0.983263	0.0279759
PGSC0003DMG400008224	Glutaredoxin	chr08:35449626-35450329	-1.56823	0.026948
PGSC0003DMG400008267	CYP72A54	chr10:43658746-43666340	-1.72829	0.00388709
PGSC0003DMG400008298	Chlorophyll a/b binding protein	chr02:30122169-30123048	1.03735	0.0422122
PGSC0003DMG400008300	Chlorophyll a/b binding protein	chr02:30133703-30134736	1.22075	0.00675444
PGSC0003DMG400008346	Pentatricopeptide repeat-containing protein	chr03:36778115-36782642	-2.03123	0.015774
PGSC0003DMG400008372	VQ motif family protein	chr10:59221788-59222708	-2.12802	0.00226987
PGSC0003DMG400008391	DNA-binding protein 4	chr10:53176674-53181319	-2.86385	0.000555001
PGSC0003DMG400008444	Induced stolon tip protein	chr05:49753259-49754880	-1.84205	0.00303914
PGSC0003DMG400008492	Polygalacturonase inhibiting protein	chr09:161300-162488	1.9801	0.0024944
PGSC0003DMG400008508	S-locus-specific glycoprotein S6	chr07:7567022-7570497	-0.94323	0.0431206
PGSC0003DMG400008523	S-locus lectin protein kinase family protein	chr07:7504818-7508141	-0.860952	0.0404632
PGSC0003DMG400008537	Sulfate transporter 2	chr12:55177543-55184061	-0.95424	0.0219909
PGSC0003DMG400008564	Chlorophyll a-b binding protein 13, chloroplastic	chr12:1010683-1012186	1.5011	0.0278671
PGSC0003DMG400008629	Conserved gene of unknown function	chr12:58812547-58814268	-1.26643	0.0243078
PGSC0003DMG400008668	Gene of unknown function	chr12:19210827-19216699	1.67744	0.0302956
PGSC0003DMG400008673	Endochitinase (Chitinase)	chr02:19537306-19539201	-1.83839	0.0162244
PGSC0003DMG400008677	NAC domain protein	chr02:19546613-19550028	-2.33922	3.66084e-06
PGSC0003DMG400008707	Conserved gene of unknown function	chr01:6065316-6070441	-1.82482	5.1857e-07
PGSC0003DMG400008724	Oxidoreductase	chr09:31765772-31767689	-3.28522	0.0181051
PGSC0003DMG400008728	Rhg4-like receptor kinase II	chr09:31862873-31866230	3.30782	0.0301957
PGSC0003DMG400008749	Patatin-05	chr08:1435830-1439140	1.25867	0.0336063
PGSC0003DMG400008815	DC1 domain-containing protein	chr09:1341780-1343223	-2.07269	0.0204902
PGSC0003DMG400008817	RNA recognition motif-containing protein	chr09:1381773-1384238	-1.05752	0.0202059
PGSC0003DMG400008836	Osmotic avoidance abnormal protein	chr09:1805807-1807780	1.54795	0.0147985
PGSC0003DMG400008947	Desacetoxyvindoline 4-hydroxylase	chr09:2525883-2528377	-2.07909	4.59354e-06
PGSC0003DMG400009033	Myb 12 transcription factor	chr01:62413413-62416529	-1.98222	2.66701e-05
PGSC0003DMG400009095	Multidrug resistance-associated protein 1, 3 (Mrp1, 3), abc-transoprter	chr03:44751542-44757288	-1.76642	0.00505969
PGSC0003DMG400009245	Nam 10	chr11:8608288-8609720	-1.4211	0.0419091
PGSC0003DMG400009280	Gene of unknown function	chr11:14099367-14102506	1.81448	0.000371037
PGSC0003DMG400009365	AT-hook DNA-binding protein	chr04:64902740-64904237	1.034	0.00983044
PGSC0003DMG400009509	Heat shock protein 83	chr03:44107134-44110582	-0.999067	0.0298683
PGSC0003DMG400009513	Aspartic protease inhibitor 5	chr03:49930057-49930845	3.23562	3.45511e-28
PGSC0003DMG400009514	Kunitz-type protease inhibitor	chr03:49941305-49942079	2.52589	3.76372e-11
PGSC0003DMG400009672	Pom14 protein	chr06:5248173-5252027	-0.72477	0.00157103
PGSC0003DMG400009891	Alpha-amylase	chr04:71332556-71337468	-1.10708	0.0342934
PGSC0003DMG400009927	Auxin efflux carrier family protein	chr04:72001625-72007095	-1.19106	0.0190547
PGSC0003DMG400009981	1,4-alpha-glucan branching enzyme	chr04:71587811-71595758	-0.918983	0.0194284
PGSC0003DMG400009983	Cyclin B	chr04:71605688-71608754	1.48714	0.0331604
PGSC0003DMG400009995	Phosphate transporter	chr04:71885079-71886947	-2.17755	0.0132267
PGSC0003DMG400010003	B2-type cyclin dependent kinase	chr04:72007210-72009261	1.64574	0.0419091
PGSC0003DMG400010009	Bubr1	chr04:72032332-72036910	1.67654	0.0173441
PGSC0003DMG400010092	Cinnamoyl-CoA reductase	chr02:44944474-44946675	-1.8547	0.0080448
PGSC0003DMG400010122	Conserved gene of unknown function	chr03:43845799-43848749	1.60627	0.0338624
PGSC0003DMG400010131	Nb cell deth marker	chr03:49862776-49863532	3.11141	2.24703e-09
PGSC0003DMG400010136	Stigma expressed protein	chr03:49713157-49714012	3.09893	2.48225e-15
PGSC0003DMG400010137	Cysteine protease inhibitor 1	chr03:49685390-49686264	2.81816	6.09303e-05
PGSC0003DMG400010144	Stigma expressed protein	chr03:49514288-49514969	2.28228	0.0080448
PGSC0003DMG400010149	Conserved gene of unknown function	chr03:49375469-49376370	2.80375	0.0392
PGSC0003DMG400010172	Gene of unknown function	chr03:49755549-49756903	2.79694	4.15456e-05
PGSC0003DMG400010215	Cysteine protease	chr02:32336545-32337732	-2.22871	0.00160137
PGSC0003DMG400010224	Phytophthora-inhibited protease 1	chr02:32426759-32428378	-2.02034	0.00110526
PGSC0003DMG400010257	Leucine aminopeptidase, chloroplastic	chr05:12727911-12733521	4.75945	1.75226e-06
PGSC0003DMG400010265	(+)-neomenthol dehydrogenase	chr10:38760229-38768271	-1.75559	0.00393372
PGSC0003DMG400010370	Serine-threonine protein kinase, plant-type	chr02:27836377-27837169	-2.81188	0.00363153
PGSC0003DMG400010405	Proline/glycine/tyrosine-rich protein	chr02:22392711-22393409	-1.75569	0.00216363
PGSC0003DMG400010406	Hydroxyproline-rich glycoprotein	chr02:22364818-22365962	-0.918241	0.0224507
PGSC0003DMG400010407	Hydroxyproline-rich glycoprotein	chr02:22351253-22353133	0.776128	0.0432309
PGSC0003DMG400010470	Subtilase	chr10:54786307-54789119	1.7041	0.00098776
PGSC0003DMG400010475	Plasma membrane intrinsic protein 2-1	chr10:54970609-54973046	-2.56761	6.1704e-05
PGSC0003DMG400010490	Acidic class II 1,3-beta-glucanase	chr01:4749187-4750046	-1.9579	0.0015218
PGSC0003DMG400010491	Glucan endo-1,3-beta-D-glucosidase	chr01:4738992-4739994	-2.09926	0.00810406
PGSC0003DMG400010495	Conserved gene of unknown function	chr01:4653593-4655761	-2.40148	0.0148696
PGSC0003DMG400010498	Photosystem II 5 kDa protein, chloroplast	chr01:4534429-4535052	-2.40577	0.00198529
PGSC0003DMG400010501	Gene of unknown function	chr01:4526521-4527264	-0.935915	0.0335486
PGSC0003DMG400010503	Ubiquitin-protein ligase	chr01:4497705-4498598	-2.4838	0.0480476
PGSC0003DMG400010504	Conserved gene of unknown function	chr01:4495711-4497631	-2.00011	0.0248813
PGSC0003DMG400010542	177 protein	chr10:3301510-3307004	-1.73662	0.0429791
PGSC0003DMG400010585	Sesquiterpene synthase	chr07:46639173-46640862	-3.25128	2.65409e-11
PGSC0003DMG400010587	Sesquiterpene synthase	chr07:46610045-46613090	-2.83928	6.09181e-11
PGSC0003DMG400010597	Gene of unknown function	chr07:46629097-46630684	-5.96662	7.47856e-05
PGSC0003DMG400010603	SNF2 domain-containing protein / helicase domain-containing protein / RING finger domain-containing protein	chr07:46437828-46445162	-1.74804	0.00732227
PGSC0003DMG400010607	Calmodulin binding protein	chr04:66949963-66953410	1.74648	0.0099728
PGSC0003DMG400010612	HJTR2GH1 protein	chr04:66884435-66890076	-1.30273	0.0408457
PGSC0003DMG400010622	Conserved gene of unknown function	chr04:66899982-66901719	-1.637	0.0107732
PGSC0003DMG400010649	RF1	chr04:12154996-12156006	3.24153	0.0180789
PGSC0003DMG400010700	Hcr9-OR2A	chr01:4166211-4168753	-1.57329	0.00681669
PGSC0003DMG400010701	Kinase	chr01:4352941-4355157	-2.36762	0.000913671
PGSC0003DMG400010724	ERF transcription factor 4	chr02:32838179-32839160	-2.46322	0.00836522
PGSC0003DMG400010866	Lysine/histidine transporter	chr10:47784910-47788720	-1.4463	0.000400401
PGSC0003DMG400010899	Dynamin	chr10:9681535-9689306	-1.47733	0.0432309
PGSC0003DMG400010986	Gene of unknown function	chr10:54772911-54775077	1.19805	0.00269905
PGSC0003DMG400011012	Glutathione-S-transferase	chr10:54139824-54140950	-1.7213	0.0345932
PGSC0003DMG400011027	UDP-glucuronosyltransferase	chr10:53823859-53825780	-1.5329	0.00229543
PGSC0003DMG400011087	NtEIG-E80 protein	chr10:54087182-54088647	-1.98027	0.0299449
PGSC0003DMG400011125	Gene of unknown function	chr10:53787251-53787725	-1.56539	0.0219909
PGSC0003DMG400011159	GMP synthase [glutamine-hydrolyzing] subunit A	chr07:1455036-1457680	-2.29829	0.0127779
PGSC0003DMG400011178	Reticulon B21	chr07:689801-695517	0.890743	0.0267062
PGSC0003DMG400011180	Potassium channel tetramerization domain-containing protein	chr07:727837-729832	-1.8467	0.00568807
PGSC0003DMG400011209	Serine/threonine-protein kinase bri1	chr07:1285655-1289056	-1.97077	3.34174e-05
PGSC0003DMG400011287	DNA-3-methyladenine glycosylase	chr10:262911-265574	0.797433	0.0365595
PGSC0003DMG400011366	Transposon MuDR mudrA	chr09:52360090-52363742	2.95974	6.09303e-05
PGSC0003DMG400011478	Gene of unknown function	chr04:6242922-6245641	3.80746	5.81893e-16
PGSC0003DMG400011525	EDNR2GH4 protein	chr04:4648569-4651089	1.41421	0.0219909
PGSC0003DMG400011538	Amino acid transporter	chr12:56031019-56036743	1.57822	0.0231032
PGSC0003DMG400011631	Chloroplast small heat shock protein class I	chr09:11678941-11679778	-2.7181	0.0405979
PGSC0003DMG400011640	Peroxidase	chr05:47534529-47537782	1.14137	0.0102967
PGSC0003DMG400011747	Metal transporter	chr07:41452934-41456033	-1.6482	0.0210769
PGSC0003DMG400011758	Zinc ion binding protein	chr10:19030792-19031765	-1.65458	0.0146287
PGSC0003DMG400011792	ATP binding protein	chr09:8991375-8996513	-1.67334	0.00108574
PGSC0003DMG400011830	Conserved gene of unknown function	chr12:16315092-16317509	-1.99756	0.0170683
PGSC0003DMG400011920	SNKR2GH5 protein	chr04:5827811-5830496	1.10342	0.0242453
PGSC0003DMG400011937	1-phosphatidylinositol-4,5-bisphosphate phosphodiesterase	chr03:35189621-35196579	-1.02371	0.000968252
PGSC0003DMG400011949	Non-specific lipid-transfer protein	chr00:22111593-22113047	-4.63456	0.00810406
PGSC0003DMG400011951	Non-specific lipid-transfer protein	chr00:22013628-22014481	-2.41304	0.014405
PGSC0003DMG400011978	Conserved gene of unknown function	chr05:11547109-11554326	1.6359	0.0203393
PGSC0003DMG400011981	Gene of unknown function	chr05:11672117-11672832	-2.6033	0.00754099
PGSC0003DMG400012043	Nodulin family protein	chr10:46900655-46904267	1.4697	0.0443243
PGSC0003DMG400012067	Ankyrin repeat-containing protein	chr08:39437236-39443953	-2.21467	0.00229996
PGSC0003DMG400012089	Type I serine protease inhibitor	chr09:55671792-55672462	1.9129	6.29351e-13
PGSC0003DMG400012111	Granule-bound starch synthase 1, chloroplastic/amyloplastic	chr08:56782185-56785790	-0.875305	0.0095113
PGSC0003DMG400012143	ATP binding protein	chr08:56069295-56071116	1.93601	0.00328947
PGSC0003DMG400012145	Conserved gene of unknown function	chr08:56007637-56008337	-3.10481	0.00227027
PGSC0003DMG400012298	98b	chr08:55712682-55715812	1.46039	0.0302602
PGSC0003DMG400012315	Conserved gene of unknown function	chr08:55379409-55380034	-2.84975	0.0261597
PGSC0003DMG400012318	WRKY transcription factor	chr08:55273300-55275486	-2.65065	0.0247252
PGSC0003DMG400012337	Aquaporin PIP-type pTOM75	chr08:54876226-54879595	0.973629	0.0194588
PGSC0003DMG400012436	Transcription factor RF2a	chr07:52862557-52865805	1.94991	0.00971743
PGSC0003DMG400012470	Conserved gene of unknown function	chr08:720936-723973	-0.913618	0.0203776
PGSC0003DMG400012481	Lipid binding protein	chr08:440105-442615	-1.76987	0.0431206
PGSC0003DMG400012493	Serine protease	chr08:228155-230659	2.6702	0.0400031
PGSC0003DMG400012523	SPX domain-containing membrane protein	chr08:124091-133704	-1.75077	0.0116393
PGSC0003DMG400012550	2-nitropropane dioxygenase	chr01:82028747-82032222	-1.24724	0.0078884
PGSC0003DMG400012553	Caspase	chr01:81988479-81991006	-1.57926	0.0194588
PGSC0003DMG400012554	Caspase	chr01:81975503-81982883	-1.84008	2.19787e-07
PGSC0003DMG400012583	LIM domain-containing protein	chr01:81911418-81917448	-1.8465	0.00373015
PGSC0003DMG400012626	Conserved gene of unknown function	chr02:47659471-47660271	-1.04901	0.0220415
PGSC0003DMG400012631	Microtubule-associated protein futsch	chr02:47369924-47373114	2.12798	0.00107823
PGSC0003DMG400012704	Conserved gene of unknown function	chr04:11252613-11257708	0.581924	0.0443062
PGSC0003DMG400012809	Conserved gene of unknown function	chr03:1956251-1957922	-1.51103	0.00370817
PGSC0003DMG400012903	Kinase family protein	chr04:64617941-64619934	1.1237	0.0231032
PGSC0003DMG400012964	Lipase	chr05:2213938-2215279	-2.64316	0.0338043
PGSC0003DMG400012987	Threonine dehydratase biosynthetic, chloroplastic	chr09:4336456-4342614	5.18445	9.72814e-29
PGSC0003DMG400013047	Transposon protein, Mutator sub-class	chr05:36656783-36658937	-2.11699	0.000179388
PGSC0003DMG400013052	TdcA1-ORF1-ORF2 protein	chr02:7961379-7963430	-2.84342	7.57e-07
PGSC0003DMG400013059	TdcA1-ORF2 protein	chr02:7966307-7967127	-2.47825	0.0116264
PGSC0003DMG400013108	Metal transporter	chr07:41354133-41357585	-1.41437	0.00775512
PGSC0003DMG400013124	Receptor-kinase	chr01:52879705-52880094	-6.65104	0.000506336
PGSC0003DMG400013198	Systemin receptor SR160	chr09:11207075-11210176	1.85031	0.0267062
PGSC0003DMG400013227	Osmotin	chr00:37326101-37326992	-1.66876	0.000311564
PGSC0003DMG400013255	ERF transcription factor 5	chr11:1002199-1002736	-1.59901	0.0248813
PGSC0003DMG400013265	EH-domain-containing protein 1	chr11:759840-761611	1.24355	0.0416975
PGSC0003DMG400013273	Fumarylacetoacetate hydrolase	chr11:601946-608747	-0.894994	0.027539
PGSC0003DMG400013280	Brg-1 associated factor	chr11:530439-534130	0.709877	0.0217287
PGSC0003DMG400013367	Conserved gene of unknown function	chr11:1148262-1148895	-2.16542	0.0132267
PGSC0003DMG400013411	Chlorophyll a-b binding protein 3C, chloroplastic	chr03:748554-749567	1.65651	0.00281074
PGSC0003DMG400013412	Chlorophyll a-b binding protein 3C	chr03:751134-752051	1.19063	0.0242453
PGSC0003DMG400013414	Chlorophyll a-b binding protein 3C, chloroplastic	chr03:755782-756788	1.956	0.0220415
PGSC0003DMG400013416	Chlorophyll a-b binding protein 3C, chloroplastic	chr03:760744-761695	2.03861	0.0162063
PGSC0003DMG400013424	Conserved gene of unknown function	chr03:189145-197051	1.00556	0.00901697
PGSC0003DMG400013461	Chlorophyll a-b binding protein 3C, chloroplastic	chr03:762595-763613	2.45536	0.00716437
PGSC0003DMG400013516	Polygalacturonase	chr05:8882391-8885738	1.55133	0.0421197
PGSC0003DMG400013549	SAUR family protein	chr07:40501763-40502510	1.89702	0.0237269
PGSC0003DMG400013558	Conserved gene of unknown function	chr07:41183232-41184087	2.24615	0.00736021
PGSC0003DMG400013571	Microtubule-associated protein TORTIFOLIA1	chr07:40679358-40682866	1.4627	0.023133
PGSC0003DMG400013645	EMB1624	chr02:38127584-38130411	-1.19521	0.033803
PGSC0003DMG400013677	Heavy metal-associated domain containing protein	chr05:43363469-43364544	-5.717	0.0302602
PGSC0003DMG400013680	Pectinesterase	chr05:43298049-43300552	-1.61518	0.02782
PGSC0003DMG400013701	Kunitz trypsin inhibitor	chr05:43080012-43080872	2.95905	5.94501e-12
PGSC0003DMG400013742	Gene of unknown function	chr12:6786914-6788465	0.946241	0.00238233
PGSC0003DMG400013806	P-rich protein EIG-I30	chr06:43667124-43667902	2.1522	0.00124226
PGSC0003DMG400013898	Hcr2-0B	chr12:6371116-6374196	-2.19538	0.00675444
PGSC0003DMG400013966	MYB transcription factor	chr10:51725168-51726374	-1.43532	0.00185764
PGSC0003DMG400013975	Xyloglucan endotransglycosylase/hydrolase XTH-6	chr05:42894346-42898619	-3.2114	4.65309e-08
PGSC0003DMG400014007	Protein disulfide isomerase	chr05:19928204-19934931	-1.03069	0.000311564
PGSC0003DMG400014087	Gene of unknown function	chr01:9515991-9516483	-1.78316	0.0137928
PGSC0003DMG400014215	Tubby protein	chr03:57475757-57479238	1.6516	0.0179998
PGSC0003DMG400014222	Zinc finger protein	chr03:57563426-57564296	-2.64802	0.00267437
PGSC0003DMG400014347	PAR-1c protein	chr03:43046045-43047260	-1.47721	0.0132862
PGSC0003DMG400014368	PAR-1c protein	chr03:43044081-43044677	-2.37983	0.0220415
PGSC0003DMG400014398	GTPase activating protein	chr10:1349698-1359617	-0.990609	0.0387562
PGSC0003DMG400014405	Heat shock cognate protein 80	chr10:898834-902543	-0.82091	0.0337534
PGSC0003DMG400014441	Snakin-1	chr12:49371054-49372039	-2.78742	2.59555e-06
PGSC0003DMG400014458	Pollen-specific C2 domain containing protein	chr12:48566121-48569934	-1.95786	0.00676216
PGSC0003DMG400014558	Conserved gene of unknown function	chr05:2697953-2698566	-2.39524	0.00120163
PGSC0003DMG400014559	Conserved gene of unknown function	chr05:2710632-2711038	-1.74875	0.00451183
PGSC0003DMG400014578	Receptor kinase	chr05:3170117-3171087	-1.46343	0.0302956
PGSC0003DMG400014590	High mobility group protein	chr05:45950199-45951805	1.68109	0.000108165
PGSC0003DMG400014598	AP2 domain-containing transcription factor	chr05:46042601-46050131	2.17847	0.0131359
PGSC0003DMG400014626	Conserved gene of unknown function	chr06:587435-591107	1.69266	0.0338043
PGSC0003DMG400014657	Glutathione S-transferase/peroxidase	chr01:88270209-88271383	-1.16074	0.0182026
PGSC0003DMG400014736	Serine-threonine protein kinase, plant-type	chr01:6817494-6818958	-1.76037	0.0173924
PGSC0003DMG400014738	Conserved gene of unknown function	chr01:6861146-6861725	-2.84184	0.00771314
PGSC0003DMG400014766	41 kD chloroplast nucleoid DNA binding protein (CND41)	chr08:44296327-44299034	-1.27248	0.0332863
PGSC0003DMG400014867	Peroxidase	chr03:7132679-7135798	-1.32233	2.09984e-08
PGSC0003DMG400014954	Cytochrome P450	chr09:31325400-31329289	-1.57973	0.0299449
PGSC0003DMG400014987	Conserved gene of unknown function	chr01:44260132-44263980	1.71589	0.0258039
PGSC0003DMG400015005	Heavy metal-associated domain containing protein	chr04:9201118-9206477	1.42271	0.00819185
PGSC0003DMG400015035	Peroxidase	chr05:42586159-42587797	3.19824	0.01618
PGSC0003DMG400015129	Defensin protein	chr00:29275118-29276986	-7.02632	0.00541882
PGSC0003DMG400015154	Hydrolase, hydrolyzing O-glycosyl compounds	chr03:51561897-51566162	1.14301	0.00451815
PGSC0003DMG400015230	Pectate lyase	chr03:51432583-51434561	-0.68842	0.0342466
PGSC0003DMG400015289	Proteinase inhibitor type-2 CEVI57	chr03:50143508-50144247	2.10434	0.00193818
PGSC0003DMG400015352	Serine/threonine-protein kinase bri1	chr12:706821-713461	-1.26016	0.0331582
PGSC0003DMG400015355	Monooxygenase	chr12:658191-658642	-1.62592	0.0101656
PGSC0003DMG400015356	NADPH:protochlorophyllide oxidoreductase	chr12:642590-645676	2.36676	1.58601e-07
PGSC0003DMG400015419	Conserved gene of unknown function	chr12:56685800-56686961	-1.19335	0.0117188
PGSC0003DMG400015426	Transporter	chr12:56854940-56859282	-1.56314	0.00587928
PGSC0003DMG400015454	Conserved gene of unknown function	chr12:56820104-56822830	-2.24239	7.33588e-05
PGSC0003DMG400015474	Gene of unknown function	chr02:21202334-21202793	3.20515	0.0416975
PGSC0003DMG400015597	D1-type cyclin	chr05:7285839-7289350	0.645492	0.0355556
PGSC0003DMG400015645	GDP-mannose pyrophosphorylase	chr06:28620566-28623983	-0.864066	0.0397979
PGSC0003DMG400015720	Gene of unknown function	chr08:46332370-46334717	1.4598	9.13098e-07
PGSC0003DMG400015946	Retrotransposon protein	chr10:32872237-32872884	1.96737	0.0133423
PGSC0003DMG400016006	Pti4	chr05:47324478-47325451	-1.5703	0.0203776
PGSC0003DMG400016132	Centromere protein	chr11:2282382-2286859	2.22262	0.0366345
PGSC0003DMG400016143	Multidrug resistance pump	chr11:2509934-2516081	-1.23129	0.0267062
PGSC0003DMG400016176	Conserved gene of unknown function	chr11:3182835-3183687	1.64018	0.0194558
PGSC0003DMG400016180	Flowering locus T	chr11:3249173-3251562	-1.78968	0.0443662
PGSC0003DMG400016188	ATP binding protein	chr11:2063922-2071080	1.63814	0.0380336
PGSC0003DMG400016270	Heat stress transcription factor A-6b	chr06:40218131-40220250	-1.0055	0.00675444
PGSC0003DMG400016283	Knolle	chr06:39889815-39891665	1.86641	0.0186169
PGSC0003DMG400016357	Hcr9-OR2C	chr01:4095152-4099676	-2.69173	1.52504e-10
PGSC0003DMG400016363	Transcription factor TCP7	chr01:3911389-3922736	0.53877	0.0456107
PGSC0003DMG400016401	Electron transporter	chr01:3805223-3813029	-1.17271	0.033749
PGSC0003DMG400016424	Hcr9-OR2A	chr01:4099728-4100935	-2.03816	0.00051694
PGSC0003DMG400016492	Conserved gene of unknown function	chr02:36177467-36178992	2.34969	0.00802866
PGSC0003DMG400016497	Conserved gene of unknown function	chr06:49111683-49112727	-1.96481	0.0247585
PGSC0003DMG400016500	Conserved gene of unknown function	chr06:49217365-49224020	1.02833	0.00690248
PGSC0003DMG400016627	PAKRP1L	chr09:60330459-60334642	2.11104	0.0379511
PGSC0003DMG400016695	Chlorophyll a-b binding protein 50, chloroplastic	chr03:5447759-5448746	1.64156	0.000750963
PGSC0003DMG400016744	Short chain alcohol dehydrogenase	chr03:33875365-33883885	0.907481	0.0318388
PGSC0003DMG400016847	Conserved gene of unknown function	chr09:51804025-51804740	-2.19444	0.0099728
PGSC0003DMG400017034	Curculin-like (mannose-binding) lectin family protein / PAN domain-containing protein	chr09:12971692-12973981	0.927507	0.0439112
PGSC0003DMG400017038	Gene of unknown function	chr09:12951588-12952314	-1.64064	0.0274083
PGSC0003DMG400017184	E8 protein homolog	chr09:56058206-56060034	-3.32783	0.0341799
PGSC0003DMG400017225	Transmembrane protein	chr09:56385698-56387618	-1.65056	0.00536765
PGSC0003DMG400017226	Inorganic phosphate transporter 1	chr09:56378059-56382018	-1.97251	0.00667654
PGSC0003DMG400017307	ATFP4	chr07:51299263-51300184	-2.09749	0.0241453
PGSC0003DMG400017349	WRKY transcription factor	chr07:51186198-51189321	-1.87492	0.0132552
PGSC0003DMG400017370	Gene of unknown function	chr07:43718684-43722296	-5.84513	0.0086214
PGSC0003DMG400017373	Conserved gene of unknown function	chr07:43632719-43633718	-1.57304	0.0404632
PGSC0003DMG400017413	Phosphofructokinase	chr07:43121564-43126165	-1.65676	0.0300281
PGSC0003DMG400017505	Nam 11	chr08:49864653-49866761	-1.35496	0.0164238
PGSC0003DMG400017509	LOL1 (LSD ONE LIKE 1)	chr08:49794725-49800898	0.899354	0.0300053
PGSC0003DMG400017513	Acetylornithine deacetylase	chr08:49666211-49670996	2.57643	6.71588e-07
PGSC0003DMG400017550	Glycine-rich protein TomR2	chr08:49568272-49569432	1.322	0.0389903
PGSC0003DMG400017568	Aldehyde dehydrogenase	chr06:43110842-43117994	-0.641858	0.016627
PGSC0003DMG400017575	Conserved gene of unknown function	chr06:43408542-43413184	-0.749954	0.0237359
PGSC0003DMG400017738	BRASSINOSTEROID INSENSITIVE 1-associated receptor kinase 1	chr02:37326208-37328626	-1.63257	0.033749
PGSC0003DMG400017807	Conserved gene of unknown function	chr11:27874844-27879619	-5.35517	0.0337707
PGSC0003DMG400017817	Gene of unknown function	chr11:27780909-27782525	-1.15794	0.0436242
PGSC0003DMG400017919	Conserved gene of unknown function	chr09:60252396-60253006	-2.36671	0.00876072
PGSC0003DMG400017964	Gene of unknown function	chr05:10965068-10967325	1.58551	0.0431206
PGSC0003DMG400018045	Hcr9-OR2B	chr00:22755062-22760372	-3.36068	6.71588e-07
PGSC0003DMG400018129	High-affinity nitrate transport system component	chr03:51966264-51973422	-2.55376	0.00186689
PGSC0003DMG400018286	Vetispiradiene synthase	chr01:78855699-78858948	1.6505	0.0415506
PGSC0003DMG400018311	Conserved gene of unknown function	chr07:48998695-49002579	-0.829893	0.0279032
PGSC0003DMG400018312	Beta-expansin 3	chr07:48987151-48991768	1.47919	0.0300877
PGSC0003DMG400018321	Formiminotransferase-cyclodeaminase	chr07:48670433-48673946	1.05468	0.0168503
PGSC0003DMG400018332	DNA binding protein	chr01:74024335-74026082	1.47979	0.0241453
PGSC0003DMG400018351	NADPH:protochlorophyllide oxidoreductase	chr07:48946513-48949583	0.929958	0.0470592
PGSC0003DMG400018371	Axoneme-associated protein mst101	chr07:48460320-48462099	2.17764	0.0125928
PGSC0003DMG400018401	Gene of unknown function	chr07:48345194-48345749	-2.18161	0.0179998
PGSC0003DMG400018428	Bacterial spot disease resistance protein 4	chr05:4589148-4595717	4.0366	3.112e-51
PGSC0003DMG400018436	TPR domain containing protein	chr05:4715986-4718061	1.57781	0.037448
PGSC0003DMG400018517	Fad NAD binding oxidoreductases	chr03:45847367-45848461	-2.33685	0.00568807
PGSC0003DMG400018565	Alcohol dehydrogenase	chr11:42635664-42641679	-0.687117	0.0231603
PGSC0003DMG400018668	Auxin:hydrogen symporter	chr03:3084831-3091586	-0.929028	0.0406519
PGSC0003DMG400018674	Cyclin B2	chr03:3201053-3205150	2.0099	0.0099728
PGSC0003DMG400018706	Amidase family protein	chr11:42981905-42986753	0.974449	0.0176557
PGSC0003DMG400018839	Acid phosphatase 1	chr03:38273552-38276992	-0.655597	0.0331753
PGSC0003DMG400018865	Conserved gene of unknown function	chr09:46444079-46447119	-1.49772	0.0341799
PGSC0003DMG400018934	Anthranilate N-hydroxycinnamoyl/benzoyltransferase	chr10:47620384-47621919	3.61838	0.0410246
PGSC0003DMG400018991	Kinesin-3	chr01:76601456-76606867	1.91284	0.0179998
PGSC0003DMG400019002	Conserved gene of unknown function	chr11:18330787-18331643	-1.95253	0.04779
PGSC0003DMG400019098	Photosystem II 5 kDa protein, chloroplast	chr00:33012681-33013029	-2.32852	0.0119698
PGSC0003DMG400019146	Xylem serine proteinase 1	chr10:50925202-50927035	-1.07911	0.018053
PGSC0003DMG400019147	Xylem serine proteinase 1	chr10:50928051-50929246	-1.4784	0.00415643
PGSC0003DMG400019192	Gene of unknown function	chr10:50715095-50717866	3.0698	6.84878e-09
PGSC0003DMG400019212	DELLA protein GAI	chr10:51403424-51405587	-1.99754	0.0080448
PGSC0003DMG400019217	AN2	chr10:51469784-51470105	-2.26235	0.0178403
PGSC0003DMG400019231	Gene of unknown function	chr07:54130350-54133467	0.927266	0.0234753
PGSC0003DMG400019278	ATP binding protein	chr07:53812890-53820381	-2.54286	2.66798e-05
PGSC0003DMG400019380	Arabinogalactan peptide 20	chr10:5989367-5990136	1.5295	0.00713947
PGSC0003DMG400019437	Pathogen-and wound-inducible antifungal protein CBP20	chr01:74981029-74982054	-1.69504	0.0129616
PGSC0003DMG400019527	Calcium ion binding protein	chr03:55872208-55873150	-2.1399	0.00881546
PGSC0003DMG400019727	OO_Ba0013J05-OO_Ba0033A15.14 protein	chr02:37041283-37045853	2.23128	0.0257222
PGSC0003DMG400019732	Disease resistance protein	chr04:9431448-9435345	-2.04671	0.00675117
PGSC0003DMG400019873	Phytoalexin-deficient 4-2 protein	chr02:17172920-17178504	-0.831319	0.0417924
PGSC0003DMG400019910	Histone H1	chr09:49452670-49454021	0.712001	0.00964717
PGSC0003DMG400019912	Homeobox protein GLABRA2	chr09:49186185-49191604	-3.48759	9.78359e-05
PGSC0003DMG400020016	Conserved gene of unknown function	chr00:33823142-33825544	-2.39768	0.00752757
PGSC0003DMG400020017	Lichenase	chr01:45137501-45139268	5.05947	0.0466969
PGSC0003DMG400020023	ATP binding protein	chr09:11037864-11044672	-2.44515	0.00110526
PGSC0003DMG400020328	Kinase	chr09:593380-595620	-1.91101	0.0385514
PGSC0003DMG400020514	Peptide transporter	chr08:1178360-1184079	-1.50979	0.00169481
PGSC0003DMG400020608	DNA-binding protein 3	chr03:35902712-35905193	-1.84502	0.00286153
PGSC0003DMG400020624	Gene of unknown function	chr04:51387983-51389960	-3.76202	3.21553e-05
PGSC0003DMG400020645	Conserved gene of unknown function	chr06:2507071-2512490	1.2529	0.0297024
PGSC0003DMG400020653	Early tobacco anther 1	chr06:2645103-2646808	1.03995	0.0107732
PGSC0003DMG400020679	Axonemal dynein light chain	chr12:5326251-5329238	1.286	0.0490389
PGSC0003DMG400020701	SAUR family protein	chr07:7937404-7938388	-2.71891	0.0103255
PGSC0003DMG400020742	Aquaporin	chr03:34637640-34639195	0.794934	0.0372241
PGSC0003DMG400020760	Ankyrin repeat-containing protein	chr05:33183313-33188813	-1.31319	0.0126178
PGSC0003DMG400020842	Conserved gene of unknown function	chr06:3971762-3976059	-0.822353	0.0223342
PGSC0003DMG400020843	Photoassimilate-responsive protein PAR	chr06:3985238-3985940	-1.17868	0.0257817
PGSC0003DMG400020888	White-brown-complex ABC transporter family	chr03:44358542-44360403	2.30427	0.0179998
PGSC0003DMG400020944	Cold-induced glucosyl transferase	chr09:59830140-59830608	-2.12656	0.037448
PGSC0003DMG400021106	Patellin-4	chr02:29387464-29390057	1.73393	0.0220415
PGSC0003DMG400021157	Sterol 22-desaturase	chr02:29767325-29769889	0.96563	0.0259007
PGSC0003DMG400021265	BCS1 protein	chr10:2347928-2349623	-1.46287	0.0466969
PGSC0003DMG400021292	Gibberellin 2-oxidase 3	chr10:2592117-2595741	-1.83419	1.18417e-08
PGSC0003DMG400021319	C2 domain-containing protein	chr01:3157246-3160524	1.55495	0.0252483
PGSC0003DMG400021573	Conserved gene of unknown function	chr09:5471734-5472332	-2.03849	0.00593582
PGSC0003DMG400021652	KDEL motif-containing protein 1	chr05:43765818-43767030	-1.55525	0.00232811
PGSC0003DMG400021682	Beta-expansin 3	chr10:3954301-3957191	1.31038	0.0184199
PGSC0003DMG400021700	Zinc ion binding protein	chr03:33454567-33459333	-0.720141	0.0472793
PGSC0003DMG400021763	Nonspecific lipid transfer protein	chr03:5151953-5152503	-1.49432	0.0219909
PGSC0003DMG400021784	UDP-glucuronosyltransferase	chr03:32626042-32630248	-2.54898	0.00186689
PGSC0003DMG400021785	UDP-glucuronosyltransferase	chr03:32654363-32656442	-2.48233	3.21553e-05
PGSC0003DMG400021820	Trehalose-6-phosphate synthase	chr05:47129772-47133403	-1.51597	0.010309
PGSC0003DMG400021826	Carbohydrate transporter	chr05:47170465-47176562	4.08425	0.028906
PGSC0003DMG400021859	Conserved gene of unknown function	chr10:3583145-3590032	2.09085	0.0300053
PGSC0003DMG400021966	Laccase	chr04:61860883-61864152	7.68181	7.47856e-05
PGSC0003DMG400022057	Conserved gene of unknown function	chr11:33567061-33571679	1.88243	0.0412142
PGSC0003DMG400022190	Chromosome-associated kinesin KIF4A	chr07:55293712-55300284	2.03156	0.0346516
PGSC0003DMG400022217	Inducible plastid-lipid associated protein	chr07:54846231-54850298	2.61576	4.44853e-14
PGSC0003DMG400022276	Conserved gene of unknown function	chr07:55555748-55563331	1.47489	0.0370302
PGSC0003DMG400022404	F-box family protein	chr02:34927790-34932430	0.856578	0.00629729
PGSC0003DMG400022574	ATP binding protein	chr03:4113887-4116762	-1.55879	0.00646645
PGSC0003DMG400022621	Binding protein	chr05:6373111-6380338	1.59964	2.6984e-06
PGSC0003DMG400022674	Glutaredoxin	chr01:58830840-58831555	2.55428	0.0181836
PGSC0003DMG400022676	Pollen-specific lysine-rich protein SBgLR	chr01:58691100-58692726	-2.28044	0.00204016
PGSC0003DMG400022792	Cytochrome B561	chr01:392757-394840	-2.37797	2.87924e-07
PGSC0003DMG400023018	Gene of unknown function	chr03:40438878-40441060	-1.3785	0.0239398
PGSC0003DMG400023056	Transcription regulator	chr05:5635832-5637709	-2.78812	0.0178965
PGSC0003DMG400023218	C2 domain-containing protein	chr00:22575897-22579255	-1.32813	0.0405856
PGSC0003DMG400023229	Aromatic amino acid decarboxylase 2	chr08:6787428-6790828	1.82163	0.0126178
PGSC0003DMG400023371	Nodulin family protein	chr05:51222705-51224454	-1.19189	6.17245e-05
PGSC0003DMG400023416	Dehydroascorbate reductase	chr05:50507631-50514220	0.543893	0.0480971
PGSC0003DMG400023636	Serine/threonine-protein kinase SAPK2	chr04:8038455-8042383	-0.920289	0.0257817
PGSC0003DMG400023721	Remorin	chr10:57668455-57671751	-1.95458	0.033749
PGSC0003DMG400023758	Cyclin-like F-box	chr01:80887730-80890709	2.14037	0.0257817
PGSC0003DMG400023905	Conserved gene of unknown function	chr09:7475330-7477073	-2.99638	0.00286153
PGSC0003DMG400023949	Abscisic acid receptor PYL4	chr06:30365179-30366374	-2.10395	0.0051727
PGSC0003DMG400023980	Gene of unknown function	chr11:5504893-5506227	-5.83595	1.9089e-06
PGSC0003DMG400024003	FAD binding domain containing protein	chr04:23619207-23621616	3.13779	0.00202285
PGSC0003DMG400024030	Gtpase activating protein	chr06:59246144-59249374	1.30563	0.028382
PGSC0003DMG400024070	Conserved gene of unknown function	chr03:2677732-2679763	1.73325	0.0366345
PGSC0003DMG400024080	Conserved gene of unknown function	chr03:2854320-2858719	-1.62844	0.00120024
PGSC0003DMG400024081	Oligopeptide transporter	chr03:2869900-2876594	-0.959865	0.028382
PGSC0003DMG400024123	Gene of unknown function	chr10:37486065-37486872	5.08493	1.41756e-07
PGSC0003DMG400024142	Multidrug resistance pump	chr08:3084120-3089999	-0.927167	0.0337534
PGSC0003DMG400024146	Gene of unknown function	chr08:3299652-3300328	1.98851	4.54746e-06
PGSC0003DMG400024260	Receptor protein kinase zmpk1	chr09:1235024-1237340	-1.08193	0.000913671
PGSC0003DMG400024270	Conserved gene of unknown function	chr09:1148109-1150008	-3.26882	0.0274521
PGSC0003DMG400024301	Eukaryotic translation initiation factor 2c	chr01:52318260-52322371	1.27395	0.0431206
PGSC0003DMG400024437	Conserved gene of unknown function	chr12:2538242-2540546	-1.60635	0.00480793
PGSC0003DMG400024532	Multidrug resistance protein	chr03:55020279-55031726	-1.40157	0.000645757
PGSC0003DMG400024693	Lipoxygenase	chr01:77019225-77023084	-1.83722	0.00474565
PGSC0003DMG400024946	Sigma factor sigb regulation protein rsbq	chr02:43141807-43143923	-1.81996	0.0280274
PGSC0003DMG400025007	NADPH:protochlorophyllide oxidoreductase	chr10:1838663-1842488	1.07826	4.14202e-05
PGSC0003DMG400025041	Enolase-phosphatase E1	chr10:1954510-1960472	1.33919	0.0179008
PGSC0003DMG400025087	Gene of unknown function	chr04:60986933-60989391	0.687072	0.0416649
PGSC0003DMG400025108	Gene of unknown function	chr05:1687652-1689130	-2.32836	0.00216363
PGSC0003DMG400025192	Dehydration-responsive protein RD22	chr01:85760082-85761571	-1.7575	0.00691346
PGSC0003DMG400025239	Beta-glucosidase	chr01:66472070-66477550	1.13241	0.00162602
PGSC0003DMG400025279	MADS-box transcription factor FBP22	chr06:36656760-36660368	-1.66453	0.0198132
PGSC0003DMG400025367	Gene of unknown function	chr11:44611415-44611857	-2.04904	0.00712916
PGSC0003DMG400025380	Gene of unknown function	chr11:44516685-44517169	-2.17737	0.00858865
PGSC0003DMG400025470	Aspartic proteinase nepenthesin-1	chr02:23549630-23551346	-1.35428	0.0270926
PGSC0003DMG400025487	Isocitrate lyase	chr07:47102333-47104710	0.902526	0.0219909
PGSC0003DMG400025493	Syntaxin	chr07:47094852-47102205	-2.92191	0.0117188
PGSC0003DMG400025547	Late blight resistance protein	chr05:5162952-5167482	-1.65466	0.00464691
PGSC0003DMG400025558	ATP binding protein	chr11:7170834-7173819	-2.24755	0.00232927
PGSC0003DMG400025563	Conserved gene of unknown function	chr11:7143128-7149642	-2.83835	0.0300053
PGSC0003DMG400025636	Receptor kinase	chr03:49169513-49169897	2.28598	0.028382
PGSC0003DMG400025735	Tubulin alpha-6 chain	chr01:83420836-83424625	-1.19855	0.00214209
PGSC0003DMG400025813	CXE carboxylesterase	chr01:84914217-84915428	-0.962801	0.000827697
PGSC0003DMG400025814	CXE carboxylesterase	chr01:84918472-84919861	-1.3861	0.0227538
PGSC0003DMG400025819	Gibberellin receptor GID1	chr01:84934866-84936222	-1.28049	0.0119747
PGSC0003DMG400025862	UDP-glucose:glucosyltransferase	chr01:83976472-83978215	-1.2054	0.0186169
PGSC0003DMG400025967	Pectinesterase	chr01:70371570-70374619	1.2975	0.000479719
PGSC0003DMG400025969	YABBY1	chr01:70321878-70326102	3.45822	0.00702808
PGSC0003DMG400026121	Thylakoid lumenal 29.8 kDa protein, chloroplast	chr06:46374646-46377553	1.53427	0.00397216
PGSC0003DMG400026147	Gene of unknown function	chr07:47940573-47943158	0.954773	0.0180302
PGSC0003DMG400026148	USP family protein	chr07:47887272-47889369	-2.23537	0.00228586
PGSC0003DMG400026155	S-locus-specific glycoprotein S6	chr07:47751896-47755937	-1.56314	0.0397116
PGSC0003DMG400026212	Conserved gene of unknown function	chr08:50934227-50938927	-2.18786	0.00275512
PGSC0003DMG400026235	Conserved gene of unknown function	chr08:51363637-51365709	-1.59063	0.00964717
PGSC0003DMG400026274	Phytocyanin-like arabinogalactan-protein	chr08:1781204-1782147	1.76124	0.0212822
PGSC0003DMG400026364	BZip protein AtbZip21	chr11:40345168-40354460	-1.84867	0.00876072
PGSC0003DMG400026417	UPA22	chr09:59174647-59175464	1.52954	2.21243e-05
PGSC0003DMG400026463	Aquaporin TIP2	chr12:50722189-50723610	1.98342	0.00836522
PGSC0003DMG400026472	Gamma-glutamylcyclotransferase	chr03:47314425-47315417	-1.0963	0.0198172
PGSC0003DMG400026500	Type I (26 kD) CP29 polypeptide	chr06:48020309-48022190	1.44392	0.0271589
PGSC0003DMG400026718	Plasma membrane intrinsic protein PIP2	chr10:47386523-47388368	0.974524	0.0415506
PGSC0003DMG400026899	Multicystatin	chr06:54093286-54095728	4.17722	1.32736e-09
PGSC0003DMG400026930	Flavonoid glucoyltransferase UGT73N1	chr06:53543855-53545690	-2.64635	0.00157103
PGSC0003DMG400026934	Conserved gene of unknown function	chr06:53500061-53503598	2.15772	0.0221916
PGSC0003DMG400026976	Nucleoside diphosphate kinase 2, chloroplastic	chr06:52807448-52811263	1.30957	0.00675444
PGSC0003DMG400027004	Conserved gene of unknown function	chr06:54012833-54018665	-1.12157	0.0191907
PGSC0003DMG400027021	Chloroplast-specific ribosomal protein	chr06:53661628-53665412	1.38428	1.25839e-06
PGSC0003DMG400027115	Leucine Rich Repeat family protein	chr05:47664015-47667035	1.13971	0.0467763
PGSC0003DMG400027143	Dihydrolipoyl dehydrogenase	chr05:48335776-48345395	1.58522	0.00162602
PGSC0003DMG400027289	Glucosyltransferase	chr04:10645185-10647010	-1.47507	0.000479991
PGSC0003DMG400027316	Cysteine-type peptidase	chr11:4678784-4682135	-0.719935	0.0302602
PGSC0003DMG400027354	Mta/sah nucleosidase	chr11:4484793-4488418	1.11894	0.00766414
PGSC0003DMG400027453	Ribonuclease t2	chr07:2086605-2088496	2.14862	6.37163e-25
PGSC0003DMG400027577	Superoxide dismutase	chr06:35297775-35306389	1.61284	0.0411404
PGSC0003DMG400027582	DNA-binding protein 3	chr06:35013157-35015395	-2.26262	0.00393372
PGSC0003DMG400027602	Uroporphyrinogen decarboxylase, chloroplastic	chr06:34821199-34829219	1.05712	0.0470286
PGSC0003DMG400027647	Interactor of constitutive active ROPs 1	chr07:51862598-51865787	0.740144	0.0337534
PGSC0003DMG400027718	LOB domain-containing protein	chr03:35463314-35464267	-1.85776	0.0044862
PGSC0003DMG400027730	Conserved gene of unknown function	chr04:7143580-7144692	0.736983	0.0432309
PGSC0003DMG400027731	Gene of unknown function	chr04:7060976-7061523	-1.3159	0.028906
PGSC0003DMG400027741	Cytochrome P450	chr04:6903187-6905075	-5.61849	0.00775505
PGSC0003DMG400027756	Cytochrome P450	chr04:6899631-6900766	-5.76449	0.0178463
PGSC0003DMG400027761	Conserved gene of unknown function	chr05:28416809-28419674	1.11079	0.0288968
PGSC0003DMG400027803	Cell division protein kinase	chr11:24651643-24657901	-1.68768	6.09303e-05
PGSC0003DMG400027845	Histone H3	chr01:57245326-57249700	-1.25009	0.0222697
PGSC0003DMG400027852	Glucosyltransferase	chr04:69382807-69385382	1.13474	0.000650279
PGSC0003DMG400027888	Cysteine proteinase 3	chr07:38959940-38964852	3.08272	6.00445e-15
PGSC0003DMG400027892	Xylem serine proteinase 1	chr07:39086269-39089268	1.12771	0.0470828
PGSC0003DMG400027912	Sulfate/bicarbonate/oxalate exchanger and transporter sat-1	chr04:52009154-52018347	0.804007	0.0472604
PGSC0003DMG400027945	RIN4c protein	chr09:31160397-31165356	-2.13838	0.00764507
PGSC0003DMG400027959	DNA binding protein	chr06:36464080-36466350	-1.36088	0.0198132
PGSC0003DMG400028050	Integrase core domain containing protein	chr03:39604036-39605272	1.84196	0.00267437
PGSC0003DMG400028096	Cytochrome P450	chr10:57059821-57061354	0.614105	0.046433
PGSC0003DMG400028099	B-type cyclin	chr10:56976619-56979290	2.20325	0.0179792
PGSC0003DMG400028182	Aquaporin TIP1	chr10:55272335-55274167	6.66944	0.0149676
PGSC0003DMG400028183	Conserved gene of unknown function	chr10:55180478-55182221	-1.32729	0.0490389
PGSC0003DMG400028297	Gene of unknown function	chr10:55252229-55252829	1.35298	0.011379
PGSC0003DMG400028303	Amino acid binding protein	chr05:864642-867059	-0.567524	0.0358749
PGSC0003DMG400028349	Flavonol 4'-sulfotransferase	chr05:916901-918057	-2.49878	0.0405291
PGSC0003DMG400028350	Flavonol 4'-sulfotransferase	chr05:910328-911051	-2.0823	0.00964717
PGSC0003DMG400028406	Zinc finger protein	chr02:31018527-31027023	1.17275	0.0428409
PGSC0003DMG400028501	Conserved gene of unknown function	chr06:49910281-49911132	-1.37654	0.0385745
PGSC0003DMG400028593	Histidine-containing phosphotransfer protein	chr01:76040231-76042003	-1.53796	0.0474889
PGSC0003DMG400028622	Acyl-protein thioesterase	chr12:49850040-49852913	-1.84596	0.0404632
PGSC0003DMG400028632	Flavonoid glucoyltransferase UGT73E2	chr12:49623829-49625982	-1.50107	4.14202e-05
PGSC0003DMG400028688	Receptor protein kinase	chr11:6627721-6632438	1.61767	0.00598024
PGSC0003DMG400028702	Cycloartenol synthase	chr04:46543273-46551909	-2.25121	4.75092e-10
PGSC0003DMG400028913	AP2 domain-containing transcription factor	chr06:50243728-50246845	1.67465	0.0219371
PGSC0003DMG400029044	Gene of unknown function	chr01:30098734-30099298	4.4354	9.83839e-21
PGSC0003DMG400029111	Gene of unknown function	chr05:13819068-13820447	-2.06796	0.0288968
PGSC0003DMG400029207	WRKY transcription factor 6	chr09:18826013-18827752	-1.5356	0.0244984
PGSC0003DMG400029247	Patatin group O	chr08:1649641-1654633	1.41503	0.0411749
PGSC0003DMG400029396	Nitrate transporter	chr12:57637415-57642347	-1.41396	0.00946912
PGSC0003DMG400029415	Nematode resistance protein	chr12:57289326-57294153	-1.27173	0.00460477
PGSC0003DMG400029473	DUF26 domain-containing protein 1	chr04:2568369-2573180	-1.22052	0.00229543
PGSC0003DMG400029490	Glucosyltransferase	chr04:3220023-3221511	1.82418	0.0208892
PGSC0003DMG400029491	Zeatin O-xylosyltransferase	chr04:3216290-3217124	1.23813	0.0431206
PGSC0003DMG400029545	Delta-aminolevulinic acid dehydratase	chr08:44788723-44800752	0.642181	0.0431206
PGSC0003DMG400029607	Gene of unknown function	chr08:45090789-45092818	0.948178	0.0148334
PGSC0003DMG400029675	Cell cycle switch 52B	chr06:23819787-23823029	1.75222	0.0341799
PGSC0003DMG400029705	Gene of unknown function	chr02:33745021-33746450	-1.61258	0.033654
PGSC0003DMG400029728	DNA binding protein	chr02:33895313-33896192	-2.40904	0.00541882
PGSC0003DMG400029765	Serine carboxypeptidase	chr01:81607964-81612487	1.42886	0.00334625
PGSC0003DMG400029811	Fasciclin-like arabinogalactan protein 10	chr12:9783683-9784751	0.988807	0.0477027
PGSC0003DMG400029825	Zeatin O-glucosyltransferase	chr10:57933512-57935104	-0.954176	0.0101656
PGSC0003DMG400029834	Aberrant large forked product	chr10:58055934-58058225	0.874568	0.0284493
PGSC0003DMG400029915	Acyl-CoA synthetase	chr06:37386541-37391937	-1.78309	0.00176981
PGSC0003DMG400029920	Conserved gene of unknown function	chr06:37560581-37561804	-1.51131	0.00126872
PGSC0003DMG400030082	Primary amine oxidase	chr09:53558074-53561051	2.61413	0.00118823
PGSC0003DMG400030097	Gamma-glutamyl transferase	chr05:46888512-46893536	1.11282	0.00247774
PGSC0003DMG400030143	Gene of unknown function	chr00:19277921-19283521	-0.623594	0.0467763
PGSC0003DMG400030149	Serine-threonine protein kinase, plant-type	chr08:9679190-9682110	-1.51188	0.0419091
PGSC0003DMG400030159	Conserved gene of unknown function	chr08:9688828-9689472	-3.15383	0.0025467
PGSC0003DMG400030291	Kinase	chr01:4455517-4460624	-2.37729	0.00797862
PGSC0003DMG400030292	Conserved gene of unknown function	chr01:4447475-4449075	-1.73713	0.0439213
PGSC0003DMG400030414	Glucan endo-1,3-beta-glucosidase	chr06:56662676-56664444	2.78261	0.0137659
PGSC0003DMG400030534	Wall-associated kinase	chr05:3389294-3391956	-0.943247	0.0282036
PGSC0003DMG400030686	Conserved gene of unknown function	chr07:3424564-3428125	-1.51273	0.00145069
PGSC0003DMG400030726	Conserved gene of unknown function	chr07:3293174-3295590	-0.932115	0.0143467
PGSC0003DMG400030762	Zinc finger family protein	chr06:40884303-40889220	0.851739	0.00709834
PGSC0003DMG400030946	BZIP transcription factor	chr01:86264082-86265430	-1.02846	0.000311564
PGSC0003DMG400030979	Polygalacturonase non-catalytic subunit AroGP3	chr05:8259998-8268810	1.63568	0.0188366
PGSC0003DMG400030981	Polygalacturonase non-catalytic subunit AroGP3	chr05:8309266-8311664	1.10016	0.0179998
PGSC0003DMG400030993	Conserved gene of unknown function	chr05:8201338-8204025	1.98902	0.0338043
PGSC0003DMG400031025	Microtubule-associated protein	chr03:40852753-40856539	1.91589	0.0373487
PGSC0003DMG400031093	Glutathione S-transferase/peroxidase	chr07:51633773-51635392	-1.06872	0.0125928
PGSC0003DMG400031098	Conserved gene of unknown function	chr07:51507245-51516280	1.85786	0.0317166
PGSC0003DMG400031105	Hydroxyproline-rich glycoprotein GAS31	chr07:51495374-51495939	-3.14445	0.0424545
PGSC0003DMG400031118	Alcohol dehydrogenase	chr01:67095531-67096611	-3.18721	3.11261e-09
PGSC0003DMG400031166	Nucleoside diphosphate kinase	chr01:69049966-69051659	0.896112	0.00145069
PGSC0003DMG400031171	Conserved gene of unknown function	chr01:68955572-68956382	-1.49596	0.0168503
PGSC0003DMG400031261	RNA-dependent RNA-polymerase	chr05:5028893-5038966	-1.1749	0.0373487
PGSC0003DMG400031271	AAA ATPase	chr05:5067834-5069682	-1.44374	0.0181688
PGSC0003DMG400031284	Hcr9-OR3A	chr01:35191632-35192694	-1.76796	0.0217287
PGSC0003DMG400031347	Amino acid transporter family protein	chr03:31760105-31768665	-1.70203	2.31332e-05
PGSC0003DMG400031348	Transferase family protein	chr03:31776115-31777650	-2.01638	0.00776904
PGSC0003DMG400031454	UDP-glucose:glucosyltransferase	chr03:17239043-17243495	-2.52292	0.0199856
PGSC0003DMG400031468	Gene of unknown function	chr01:53990789-53991744	-1.89238	0.00401599
PGSC0003DMG400031485	Kinase	chr01:4389930-4391960	-1.48125	0.00964717
PGSC0003DMG400031486	Conserved gene of unknown function	chr01:4386351-4388537	-2.48357	0.00357641
PGSC0003DMG400031518	Conserved gene of unknown function	chr09:60068136-60070098	-1.03675	0.00536765
PGSC0003DMG400031519	Conserved gene of unknown function	chr09:60075498-60077885	-1.88791	0.00193469
PGSC0003DMG400031551	Conserved gene of unknown function	chr00:34763295-34764131	-2.5678	0.000582781
PGSC0003DMG400031792	Endo-1,4-beta-glucanase	chr09:52874163-52877529	0.84866	0.0412465
PGSC0003DMG400031800	Cellulose synthase A catalytic subunit 3 [UDP-forming]	chr09:53035044-53040001	1.95282	0.0402662
PGSC0003DMG400032060	Conserved gene of unknown function	chr00:45610960-45611321	-3.59122	4.04411e-05
PGSC0003DMG400032207	Lipoxygenase	chr01:2151328-2152141	-5.07411	1.38701e-12
PGSC0003DMG400032269	Protein RDM1	chr09:54074067-54074997	1.29484	0.0353817
PGSC0003DMG400032272	N-acetyltransferase	chr09:53954402-53955427	-1.67009	0.0302956
PGSC0003DMG400032286	Ve resistance gene	chr00:37797488-37799509	-2.11009	0.00247608
PGSC0003DMG400032785	Conserved gene of unknown function	chr08:9967734-9972284	-2.13036	0.00723948
PGSC0003DMG400032826	Conserved gene of unknown function	chr07:49423892-49425431	2.23859	0.00964717
PGSC0003DMG400033029	Enhanced disease susceptibility 1 protein	chr06:52121175-52129274	-1.00233	0.0203776
PGSC0003DMG400033102	Phytochrome kinase substrate	chr06:51712260-51714053	1.26062	0.0126859
PGSC0003DMG400033142	Beta-fructofuranosidase, cell wall isozyme	chr06:47625948-47633542	-2.13667	0.0165702
PGSC0003DMG400033172	Gene of unknown function	chr03:27354726-27355944	-1.46944	0.0208847
PGSC0003DMG400033363	Gene of unknown function	chr00:36847265-36848257	-2.02351	0.0176557
PGSC0003DMG400033642	2,4-dienoyl-CoA reductase	chr12:51962167-51963474	-1.56836	0.033749
PGSC0003DMG400033649	Acyl-protein thioesterase	chr08:40510844-40514964	-1.56134	3.35074e-06
PGSC0003DMG400033670	Bacterial spot disease resistance protein 4	chr06:6860036-6865189	-1.85373	0.00769738
PGSC0003DMG400033694	Zinc finger homeodomain protein SZF-HD1	chr03:48607957-48608787	0.902539	0.00545415
PGSC0003DMG400033718	Conserved gene of unknown function	chr00:41535640-41536418	-2.65955	0.0247357
PGSC0003DMG400033858	Starch phosphorylase L	chr00:42175218-42175612	-0.876247	0.0027162
PGSC0003DMG400033882	Acidic endochitinase	chr05:44304718-44306659	-1.93218	0.000130492
PGSC0003DMG400033930	Gene of unknown function	chr01:9279258-9279737	-1.41172	0.0156636
PGSC0003DMG400033941	Gene of unknown function	chr00:36435398-36437108	1.41738	0.0432309
PGSC0003DMG400034083	Mitochondrial phosphate translocator	chr00:44031357-44031786	-1.44303	0.0388266
PGSC0003DMG400034095	Dehydrin DH2a	chr00:37989683-37991273	5.24111	0.0467763
PGSC0003DMG400034676	Conserved gene of unknown function	chr00:22750184-22750922	-3.43261	0.00106887
PGSC0003DMG400034790	P69B protein	chr08:53642228-53644070	-1.74674	2.31332e-05
PGSC0003DMG400035389	ARO1 1	chr02:20197236-20199132	-1.02393	0.0162063
PGSC0003DMG400035598	Conserved gene of unknown function	chr01:57638633-57639836	1.83801	0.00560672
PGSC0003DMG400035697	Conserved gene of unknown function	chr12:29516347-29519493	7.15108	1.59389e-05
PGSC0003DMG400035976	Glycosyltransferase	chr01:73205386-73206954	-1.00062	0.00846891
PGSC0003DMG400036774	Conserved gene of unknown function	chr04:8997164-8997883	-1.66309	0.0491567
PGSC0003DMG400036835	Hcr9-OR2C	chr01:4161010-4161421	-2.85045	2.63278e-10
PGSC0003DMG400037226	Glutathione S-transferase omega	chr09:6913201-6915746	0.990917	0.00152404
PGSC0003DMG400037729	2,4-dienoyl-CoA reductase	chr12:60926765-60930734	5.09528	0.0159326
PGSC0003DMG400038520	Gene of unknown function	chr10:28044849-28047343	-3.69321	0.00215479
PGSC0003DMG400039618	Gene of unknown function	chr03:33408336-33415313	-1.70181	0.00160137
PGSC0003DMG400039762	Proteinase inhibitor type-2 CEVI57	chr03:50189247-50189808	4.12784	3.32561e-05
PGSC0003DMG400039791	Cytochrome P450	chr10:57175786-57177298	-1.38236	0.000157732
PGSC0003DMG400040220	Conserved gene of unknown function	chr01:18050831-18052838	5.42291	1.49279e-21
PGSC0003DMG400040260	Glucan endo-1,3-beta-glucosidase, basic isoform 1	chr01:45173910-45174906	5.53958	0.0254068
PGSC0003DMG400040677	Gene of unknown function	chr07:2116165-2116958	4.25846	1.40654e-13
PGSC0003DMG400041203	UDP-glucose:sesaminol 2'-O-glucoside-O-glucosyltransferase	chr11:4973795-4975154	1.2012	0.0431584
PGSC0003DMG400041679	Ubiquitin-protein ligase	chr08:46232148-46233459	2.00033	9.06927e-07
PGSC0003DMG400041847	Ubiquitin	chr07:28394201-28396515	-4.38978	0.0277533
PGSC0003DMG400045235	P69E protein	chr08:53632906-53634781	-1.39901	0.00114053
PGSC0003DMG400046427	Flavonol 4'-sulfotransferase	chr05:913305-914298	-3.49956	0.0304719
PGSC0003DMG400047019	Transcription factor	chr12:19504972-19513520	-5.71136	0.00373015
PGSC0003DMG401000287	Myo-inositol oxygenase	chr12:3890661-3894343	2.03666	0.0412465
PGSC0003DMG401000428	Protease	chr11:39471943-39477155	-1.33286	0.000448823
PGSC0003DMG401001316	Non-cell-autonomous protein pathway1	chr02:46373553-46379393	1.10146	0.00460477
PGSC0003DMG401002685	Conserved gene of unknown function	chr09:3984006-3984903	-1.42474	0.0486587
PGSC0003DMG401002909	Cf-2.1	chr12:2653526-2661937	-2.03471	0.00152404
PGSC0003DMG401004392	Multidrug resistance protein ABC transporter family	chr10:10326007-10328897	-0.693753	0.0432309
PGSC0003DMG401004779	Cytochrome P450	chr08:52871964-52881529	1.04277	0.0405979
PGSC0003DMG401006258	Monoterpene synthase 2	chr09:9716248-9719757	-1.86445	0.0217119
PGSC0003DMG401007028	1-O-acylglucose:anthocyanin-O-acyltransferase	chr05:45218754-45229404	0.63133	0.0227538
PGSC0003DMG401007615	Urea active transporter	chr08:47514381-47518067	-1.14306	0.033749
PGSC0003DMG401007628	Polyribonucleotide nucleotidyltransferase	chr08:37671293-37677812	1.00437	0.0408457
PGSC0003DMG401007736	Gene of unknown function	chr12:21020090-21021243	-4.79765	0.0233512
PGSC0003DMG401007810	Transcription factor RF2a	chr12:1559537-1561835	2.06346	0.00110526
PGSC0003DMG401007838	1,2-diacylglycerol 3-beta-galactosyltransferase	chr12:2482887-2487406	1.3571	0.0366345
PGSC0003DMG401009127	Calcium sensor calcineurin B	chr03:45438803-45442941	0.640538	0.0302602
PGSC0003DMG401010492	Acidic class II 1,3-beta-glucanase	chr01:4725858-4735834	-1.65585	0.0108061
PGSC0003DMG401011556	Conserved gene of unknown function	chr12:56196514-56199012	-1.64102	7.2243e-05
PGSC0003DMG401012679	Allene oxide cyclase	chr02:40952432-40953664	0.925192	0.00141612
PGSC0003DMG401012985	Glycosyltransferase	chr09:4305111-4311083	-2.79406	0.0242453
PGSC0003DMG401013418	Chlorophyll a-b binding protein 3C, chloroplastic	chr03:779613-780587	1.22826	0.00161995
PGSC0003DMG401015433	CycD3	chr12:56465449-56468316	1.1204	0.0162244
PGSC0003DMG401015669	Glucan endo-1,3-beta-glucosidase	chr11:1793556-1798576	1.83973	0.0270926
PGSC0003DMG401017089	NBS-LRR type resistance protein	chr04:944809-945912	1.31204	0.00557552
PGSC0003DMG401019681	Serine-threonine protein kinase, plant-type	chr11:42283952-42287290	1.38485	0.0135858
PGSC0003DMG401020453	Cytochrome P450	chr06:45464850-45466905	1.01911	0.00281074
PGSC0003DMG401021049	Hcr9-OR2C	chr00:24868442-24871049	-1.48757	0.00101567
PGSC0003DMG401021429	AP2 domain-containing transcription factor	chr02:42482925-42484856	1.49096	0.0225032
PGSC0003DMG401022702	Cyclin B1	chr01:5465648-5468651	1.55555	0.0298194
PGSC0003DMG401023109	Gene of unknown function	chr12:41168910-41177163	0.784069	0.00151841
PGSC0003DMG401023603	Inositol monophosphatase 1	chr04:8791660-8796148	-1.08973	0.000377862
PGSC0003DMG401024077	ATP binding protein	chr03:2786682-2787706	-1.71882	0.000479991
PGSC0003DMG401025826	3-hydroxyisobutyryl-CoA hydrolase 1	chr01:85143049-85146896	-1.28682	0.028382
PGSC0003DMG401025971	Vesicle-associated membrane protein	chr01:70282143-70289068	-0.674979	0.0141035
PGSC0003DMG401026153	Serine-threonine protein kinase, plant-type	chr07:47775711-47777359	-1.30204	0.0342934
PGSC0003DMG401026407	Neoxanthin synthase	chr02:41342716-41345874	1.29337	0.0431206
PGSC0003DMG401026923	1-aminocyclopropane-1-carboxylate oxidase	chr06:53643709-53647656	-2.2517	1.75226e-06
PGSC0003DMG401027032	Cell division control 20	chr06:53514086-53517837	1.84012	0.0254068
PGSC0003DMG401028570	Phosphoglycerate/bisphosphoglycerate mutase family protein	chr01:76259308-76261894	-1.73535	0.00837628
PGSC0003DMG401029824	Glucosyltransferase	chr10:57910006-57911646	-1.22681	0.00211727
PGSC0003DMG401029843	Glucosyltransferase	chr10:57905392-57906481	-2.1958	0.0186302
PGSC0003DMG401031196	WRKY transcription factor 16	chr04:54616204-54620206	-2.27845	0.00593582
PGSC0003DMG401031505	Conserved gene of unknown function	chr08:10397820-10401273	1.18346	0.00334625
PGSC0003DMG402000506	Alpha-DOX2	chr02:46819430-46824636	-1.63227	0.0146198
PGSC0003DMG402001341	Conserved gene of unknown function	chr02:45976569-45979430	1.33251	8.45079e-05
PGSC0003DMG402002685	Conserved gene of unknown function	chr09:3990064-3991990	-1.44846	0.00593582
PGSC0003DMG402003983	ATP binding protein	chr11:7242295-7244863	-1.8411	0.0395477
PGSC0003DMG402004946	S-locus-specific glycoprotein S13	chr04:66450228-66453598	-1.20918	0.0179998
PGSC0003DMG402005942	Beta-D-glucan exohydrolase	chr06:54345176-54347242	1.8008	0.0460935
PGSC0003DMG402007888	Gene of unknown function	chr12:1954110-1959370	-1.48206	0.02382
PGSC0003DMG402010026	Geraniol 10-hydroxylase	chr02:44471369-44476914	0.875543	0.00182993
PGSC0003DMG402011540	Branched-chain-amino-acid aminotransferase	chr12:56081096-56089457	1.77338	0.0162244
PGSC0003DMG402012862	Elicitor inducible beta-1,3-glucanase NtEIG-E76	chr12:9380329-9385114	1.29265	0.0431206
PGSC0003DMG402017090	Patatin-04/09	chr08:1555287-1556629	-3.75592	0.000130492
PGSC0003DMG402019352	Biotin-containing subunit of methylcrotonyl-CoA carboxylase	chr09:48085304-48093991	0.76963	0.0400031
PGSC0003DMG402020463	Ein3-binding f-box protein 3	chr06:45714601-45716149	-0.857882	0.0199149
PGSC0003DMG402021049	Hcr9-OR2A	chr00:24876412-24878824	-1.81202	0.00450785
PGSC0003DMG402023603	Cysteine proteinase inhibitor	chr04:8788430-8788953	-1.42066	0.000160823
PGSC0003DMG402024077	Conserved gene of unknown function	chr03:2788438-2790962	-1.55463	0.00145069
PGSC0003DMG402024163	Glycerol-3-phosphate permease	chr06:44171357-44177493	-0.778323	0.016627
PGSC0003DMG402024252	MADS-box transcription factor FBP22	chr03:41568972-41570745	-0.847254	0.0484625
PGSC0003DMG402025057	Short-chain dehydrogenase/reductase family protein	chr04:61377641-61382462	-0.807738	0.0302956
PGSC0003DMG402026153	S-locus lectin protein kinase family protein	chr07:47766706-47768346	-1.1454	0.0297024
PGSC0003DMG402028570	Phosphoglycerate/bisphosphoglycerate mutase	chr01:76277702-76279679	-1.58397	0.0173441
PGSC0003DMG402029824	UDP-glucosyltransferase	chr10:57919839-57921466	-1.73188	0.00112175
PGSC0003DMG402031319	TMV resistance protein N	chr06:46898769-46899877	-1.65147	0.0472604
PGSC0003DMG402031484	Gene of unknown function	chr01:4383140-4385740	-0.884997	0.0424545
PGSC0003DMG403005624	X-linked inhibitor of apoptosis protein, xiap	chr03:59244636-59245331	-1.04733	0.010246
PGSC0003DMG403009595	Glutamate-ammonia ligase	chr01:27407754-27416055	-1.40598	6.43526e-05
