# Supplementary material for: Transcriptome profiling of transgenic potato plants provides insights into variability caused by plant transformation
Source: PLoS One. 2018 Nov 8;13(11):e0206055. doi: 10.1371/journal.pone.0206055 (PMC6224046; doi:10.1371/journal.pone.0206055)
Supplement: S5 Table — Among ontology categories, biological process was used for the analysis. (XLSX) [file pone.0206055.s009.xlsx]

## Sheet: als1-1a
S3 Table. Enrichment of Gene Ontology (GO) groups of DEGs. Among ontology categories, biological process was used for the analysis.
als1-1a up-regulated DEGs					als1-1a down-regulated DEGs
GO term	Description	Number in input list	Number in BG/Ref	Adjusted P	GO term	Description	Number in input list	Number in BG/Ref	Adjusted P
GO:0055114	oxidation-reduction process	45	1966	4.5e-08	GO:0042546	cell wall biogenesis	6	139	1.7e-05
GO:0006200	obsolete ATP catabolic process	8	139	8.6e-05	GO:0044264	cellular polysaccharide metabolic process	5	326	0.008
GO:0006952	defense response	14	764	0.017	GO:0071554	cell wall organization or biogenesis	6	480	0.0097
GO:0044710	single-organism metabolic process	52	4138	0.023	GO:0044085	cellular component biogenesis	8	834	0.013
GO:0006950	response to stress	22	1645	0.076	GO:0044262	cellular carbohydrate metabolic process	5	410	0.02
GO:0072330	monocarboxylic acid biosynthetic process	5	259	0.11	GO:0044283	small molecule biosynthetic process	6	597	0.025
GO:0055085	transmembrane transport	11	764	0.12	GO:0005976	polysaccharide metabolic process	5	435	0.025
GO:0030001	metal ion transport	5	295	0.16	GO:0044710	single-organism metabolic process	23	4138	0.029
GO:0046394	carboxylic acid biosynthetic process	6	394	0.18	GO:0016053	organic acid biosynthetic process	5	486	0.037
GO:0008152	metabolic process	111	10962	0.25	GO:0044281	small molecule metabolic process	11	1610	0.038
GO:0006811	ion transport	8	630	0.27	GO:0008152	metabolic process	49	10962	0.048
GO:0044699	single-organism process	66	6442	0.3	GO:0005975	carbohydrate metabolic process	8	1114	0.058
GO:0009607	response to biotic stimulus	5	386	0.32	GO:0044699	single-organism process	31	6442	0.064
GO:0016053	organic acid biosynthetic process	6	486	0.33	GO:0006629	lipid metabolic process	7	983	0.077
GO:0051704	multi-organism process	6	501	0.36	GO:0071840	cellular component organization or biogenesis	11	1878	0.093
GO:0007154	cell communication	10	944	0.43	GO:0044711	single-organism biosynthetic process	9	1462	0.098
GO:0006812	cation transport	5	475	0.48	GO:0006082	organic acid metabolic process	7	1052	0.1
GO:0050896	response to stimulus	27	2747	0.49	GO:0050794	regulation of cellular process	15	2834	0.11
GO:0044283	small molecule biosynthetic process	6	597	0.52	GO:0065007	biological regulation	17	3442	0.14
GO:0032787	monocarboxylic acid metabolic process	6	597	0.52	GO:0050789	regulation of biological process	15	3076	0.17
GO:0044765	single-organism transport	7	705	0.52	GO:0044763	single-organism cellular process	19	4039	0.17
GO:0006468	protein phosphorylation	13	1342	0.53	GO:0031326	regulation of cellular biosynthetic process	9	1736	0.2
GO:1902578	single-organism localization	7	724	0.55	GO:0055114	oxidation-reduction process	10	1966	0.2
GO:0009628	response to abiotic stimulus	6	658	0.61	GO:0009889	regulation of biosynthetic process	9	1757	0.21
GO:0006810	transport	19	2114	0.66	GO:0019752	carboxylic acid metabolic process	5	915	0.26
GO:0019752	carboxylic acid metabolic process	8	915	0.66	GO:0071704	organic substance metabolic process	35	8427	0.26
GO:0043436	oxoacid metabolic process	8	941	0.69	GO:0051252	regulation of RNA metabolic process	8	1637	0.27
GO:0051234	establishment of localization	19	2167	0.7	GO:1903506	regulation of nucleic acid-templated transcription	8	1628	0.27
GO:0006629	lipid metabolic process	8	983	0.73	GO:2001141	regulation of RNA biosynthetic process	8	1628	0.27
GO:0016310	phosphorylation	13	1544	0.73	GO:0006355	regulation of transcription, DNA-templated	8	1626	0.27
GO:0051179	localization	19	2226	0.74	GO:0043436	oxoacid metabolic process	5	941	0.28
GO:0044248	cellular catabolic process	5	656	0.76	GO:0031323	regulation of cellular metabolic process	9	1929	0.3
GO:0007165	signal transduction	6	806	0.79	GO:0018130	heterocycle biosynthetic process	10	2177	0.3
GO:0006508	proteolysis	6	802	0.79	GO:0019219	regulation of nucleobase-containing compound metabolic process	8	1703	0.31
GO:0044700	single organism signaling	6	819	0.8	GO:0019438	aromatic compound biosynthetic process	10	2195	0.31
GO:0006082	organic acid metabolic process	8	1052	0.8	GO:2000112	regulation of cellular macromolecule biosynthetic process	8	1724	0.32
GO:0051716	cellular response to stimulus	9	1180	0.81	GO:0010556	regulation of macromolecule biosynthetic process	8	1726	0.32
GO:0023052	signaling	6	821	0.81	GO:0016043	cellular component organization	8	1736	0.33
GO:0005975	carbohydrate metabolic process	8	1114	0.85	GO:0010468	regulation of gene expression	8	1748	0.33
GO:0036211	protein modification process	17	2202	0.86	GO:0019222	regulation of metabolic process	9	2006	0.34
GO:0006464	cellular protein modification process	17	2202	0.86	GO:0044238	primary metabolic process	32	7911	0.34
GO:0051171	regulation of nitrogen compound metabolic process	13	1767	0.88	GO:0032774	RNA biosynthetic process	8	1783	0.35
GO:0080090	regulation of primary metabolic process	14	1927	0.89	GO:0034654	nucleobase-containing compound biosynthetic process	9	2027	0.35
GO:0050794	regulation of cellular process	22	2834	0.89	GO:1901362	organic cyclic compound biosynthetic process	10	2282	0.35
GO:0060255	regulation of macromolecule metabolic process	14	1931	0.9	GO:0097659	nucleic acid-templated transcription	8	1782	0.35
GO:0043412	macromolecule modification	18	2404	0.9	GO:0051171	regulation of nitrogen compound metabolic process	8	1767	0.35
GO:0031323	regulation of cellular metabolic process	14	1929	0.9	GO:0006351	transcription, DNA-templated	8	1780	0.35
GO:0010556	regulation of macromolecule biosynthetic process	12	1726	0.91	GO:0009058	biosynthetic process	17	4157	0.39
GO:0031326	regulation of cellular biosynthetic process	12	1736	0.91	GO:0044249	cellular biosynthetic process	16	3904	0.39
GO:2000112	regulation of cellular macromolecule biosynthetic process	12	1724	0.91	GO:1901576	organic substance biosynthetic process	16	3949	0.41
GO:0019222	regulation of metabolic process	14	2006	0.92	GO:0080090	regulation of primary metabolic process	8	1927	0.44
GO:0009889	regulation of biosynthetic process	12	1757	0.92	GO:0060255	regulation of macromolecule metabolic process	8	1931	0.44
GO:0010468	regulation of gene expression	12	1748	0.92	GO:0044767	single-organism developmental process	5	1151	0.44
GO:0019538	protein metabolic process	26	3482	0.94	GO:0048856	anatomical structure development	5	1170	0.45
GO:0019219	regulation of nucleobase-containing compound metabolic process	11	1703	0.94	GO:0051716	cellular response to stimulus	5	1180	0.46
GO:0009056	catabolic process	5	913	0.94	GO:0032502	developmental process	5	1187	0.46
GO:0044711	single-organism biosynthetic process	9	1462	0.95	GO:0050896	response to stimulus	11	2747	0.46
GO:0006355	regulation of transcription, DNA-templated	10	1626	0.95	GO:0044271	cellular nitrogen compound biosynthetic process	10	2675	0.56
GO:0050789	regulation of biological process	22	3076	0.95	GO:1901564	organonitrogen compound metabolic process	6	1622	0.58
GO:2001141	regulation of RNA biosynthetic process	10	1628	0.96	GO:0009987	cellular process	33	8996	0.61
GO:1903506	regulation of nucleic acid-templated transcription	10	1628	0.96	GO:0044237	cellular metabolic process	27	7438	0.63
GO:0051252	regulation of RNA metabolic process	10	1637	0.96	GO:0006807	nitrogen compound metabolic process	15	4232	0.64
GO:0065007	biological regulation	24	3442	0.97	GO:0016070	RNA metabolic process	8	2493	0.73
GO:0032501	multicellular organismal process	6	1171	0.97	GO:0034645	cellular macromolecule biosynthetic process	9	2814	0.75
GO:0044267	cellular protein metabolic process	20	2992	0.97	GO:0006950	response to stress	5	1645	0.75
GO:0042221	response to chemical	5	1009	0.97	GO:0090304	nucleic acid metabolic process	9	2843	0.76
GO:0097659	nucleic acid-templated transcription	10	1782	0.98	GO:0009059	macromolecule biosynthetic process	9	2863	0.76
GO:0006351	transcription, DNA-templated	10	1780	0.98	GO:0046483	heterocycle metabolic process	11	3453	0.77
GO:0032774	RNA biosynthetic process	10	1783	0.98	GO:0006725	cellular aromatic compound metabolic process	11	3507	0.79
GO:1901362	organic cyclic compound biosynthetic process	13	2282	0.99	GO:0006139	nucleobase-containing compound metabolic process	10	3269	0.8
GO:0019438	aromatic compound biosynthetic process	12	2195	0.99	GO:1901360	organic cyclic compound metabolic process	11	3579	0.81
GO:0044281	small molecule metabolic process	8	1610	0.99	GO:0006810	transport	6	2114	0.82
GO:0006796	phosphate-containing compound metabolic process	13	2269	0.99	GO:0051234	establishment of localization	6	2167	0.84
GO:0006793	phosphorus metabolic process	13	2279	0.99	GO:0051179	localization	6	2226	0.85
GO:0071840	cellular component organization or biogenesis	7	1878	1	GO:0043170	macromolecule metabolic process	20	6291	0.85
GO:0046483	heterocycle metabolic process	14	3453	1	GO:0010467	gene expression	8	2857	0.86
GO:1901564	organonitrogen compound metabolic process	7	1622	1	GO:0034641	cellular nitrogen compound metabolic process	11	3883	0.89
GO:0006807	nitrogen compound metabolic process	19	4232	1	GO:0044260	cellular macromolecule metabolic process	17	5663	0.89
GO:1901576	organic substance biosynthetic process	22	3949	1	GO:0006796	phosphate-containing compound metabolic process	5	2269	0.94
GO:0044260	cellular macromolecule metabolic process	33	5663	1	GO:0006793	phosphorus metabolic process	5	2279	0.94
GO:0016043	cellular component organization	6	1736	1	GO:0019538	protein metabolic process	6	3482	0.99
GO:1901360	organic cyclic compound metabolic process	16	3579	1	GO:0004553	hydrolase activity, hydrolyzing O-glycosyl compounds	5	360	0.012
GO:0018130	heterocycle biosynthetic process	11	2177	1	GO:0016798	hydrolase activity, acting on glycosyl bonds	5	382	0.015
GO:0034654	nucleobase-containing compound biosynthetic process	10	2027	1	GO:0009055	electron carrier activity	6	731	0.058
GO:0016070	RNA metabolic process	11	2493	1	GO:0016758	transferase activity, transferring hexosyl groups	5	562	0.061
GO:0044271	cellular nitrogen compound biosynthetic process	12	2675	1	GO:0003824	catalytic activity	41	8985	0.063
GO:0044249	cellular biosynthetic process	21	3904	1	GO:0016491	oxidoreductase activity	12	1996	0.069
GO:0034641	cellular nitrogen compound metabolic process	14	3883	1	GO:0016757	transferase activity, transferring glycosyl groups	5	631	0.09
GO:0034645	cellular macromolecule biosynthetic process	14	2814	1	GO:0003677	DNA binding	10	1897	0.17
GO:0006139	nucleobase-containing compound metabolic process	13	3269	1	GO:0001071	nucleic acid binding transcription factor activity	5	838	0.21
GO:0044238	primary metabolic process	53	7911	1	GO:0003700	transcription factor activity, sequence-specific DNA binding	5	838	0.21
GO:0009987	cellular process	54	8996	1	GO:0016787	hydrolase activity	13	2762	0.23
GO:0006725	cellular aromatic compound metabolic process	15	3507	1	GO:0016740	transferase activity	15	3349	0.27
GO:0043170	macromolecule metabolic process	39	6291	1	GO:0046914	transition metal ion binding	10	2239	0.33
GO:0090304	nucleic acid metabolic process	13	2843	1	GO:0043167	ion binding	12	3668	0.74
GO:0071704	organic substance metabolic process	59	8427	1	GO:0046872	metal ion binding	11	3477	0.78
GO:0010467	gene expression	12	2857	1	GO:0043169	cation binding	11	3485	0.78
GO:0009058	biosynthetic process	22	4157	1	GO:0003676	nucleic acid binding	10	3223	0.79
GO:0009059	macromolecule biosynthetic process	14	2863	1	GO:0035639	purine ribonucleoside triphosphate binding	7	2415	0.82
GO:0044763	single-organism cellular process	23	4039	1	GO:0005515	protein binding	14	4537	0.83
GO:0044237	cellular metabolic process	44	7438	1	GO:0005524	ATP binding	6	2172	0.84
GO:0016705	oxidoreductase activity, acting on paired donors, with incorporation or reduction of molecular oxygen	27	759	8.5e-09	GO:0032549	ribonucleoside binding	8	2842	0.85
GO:0016491	oxidoreductase activity	45	1996	6.9e-08	GO:0032555	purine ribonucleotide binding	8	2832	0.85
GO:0009055	electron carrier activity	23	731	9.4e-07	GO:0032550	purine ribonucleoside binding	8	2832	0.85
GO:0005506	iron ion binding	21	634	1.3e-06	GO:0001883	purine nucleoside binding	8	2832	0.85
GO:0020037	heme binding	21	661	2.5e-06	GO:0001882	nucleoside binding	8	2842	0.85
GO:0004497	monooxygenase activity	17	456	3.2e-06	GO:0017076	purine nucleotide binding	8	2872	0.86
GO:0046906	tetrapyrrole binding	21	712	7.6e-06	GO:0032553	ribonucleotide binding	8	2875	0.86
GO:0003824	catalytic activity	116	8985	2.2e-05	GO:0097367	carbohydrate derivative binding	8	2913	0.87
GO:0016757	transferase activity, transferring glycosyl groups	15	631	0.0014	GO:0032559	adenyl ribonucleotide binding	7	2589	0.87
GO:0016887	ATPase activity	10	327	0.0015	GO:0030554	adenyl nucleotide binding	7	2629	0.88
GO:0048037	cofactor binding	13	550	0.003	GO:1901363	heterocyclic compound binding	21	6919	0.91
GO:0016758	transferase activity, transferring hexosyl groups	13	562	0.0036	GO:0097159	organic cyclic compound binding	21	6921	0.91
GO:0030246	carbohydrate binding	6	148	0.0037	GO:0000166	nucleotide binding	8	3445	0.96
GO:0043167	ion binding	51	3668	0.0037	GO:1901265	nucleoside phosphate binding	8	3445	0.96
GO:0046872	metal ion binding	46	3477	0.014	GO:0036094	small molecule binding	8	3482	0.96
GO:0043169	cation binding	46	3485	0.015	GO:0005488	binding	39	12533	0.98
GO:0046914	transition metal ion binding	32	2239	0.016	GO:0031224	intrinsic component of membrane	9	1827	0.25
GO:0030170	pyridoxal phosphate binding	5	151	0.017	GO:0044425	membrane part	10	2122	0.27
GO:0016616	oxidoreductase activity, acting on the CH-OH group of donors, NAD or NADP as acceptor	5	164	0.023	GO:0005634	nucleus	9	1946	0.31
GO:0005507	copper ion binding	5	166	0.024	GO:0016021	integral component of membrane	8	1772	0.35
GO:0016614	oxidoreductase activity, acting on CH-OH group of donors	5	187	0.037	GO:0043231	intracellular membrane-bounded organelle	15	3912	0.51
GO:0032559	adenyl ribonucleotide binding	34	2589	0.039	GO:0043227	membrane-bounded organelle	15	3916	0.51
GO:0017111	nucleoside-triphosphatase activity	12	712	0.045	GO:0043229	intracellular organelle	17	4473	0.52
GO:0030554	adenyl nucleotide binding	34	2629	0.046	GO:0043226	organelle	17	4478	0.53
GO:0043168	anion binding	5	207	0.053	GO:0044464	cell part	21	5929	0.67
GO:0016462	pyrophosphatase activity	12	739	0.057	GO:0005623	cell	21	5929	0.67
GO:0005488	binding	132	12533	0.06	GO:0016020	membrane	11	3254	0.7
GO:0016818	hydrolase activity, acting on acid anhydrides, in phosphorus-containing anhydrides	12	752	0.063	GO:0005622	intracellular	18	5433	0.77
GO:0016817	hydrolase activity, acting on acid anhydrides	12	770	0.072	GO:0044424	intracellular part	17	5234	0.79
GO:0043531	ADP binding	8	452	0.075	GO:0005737	cytoplasm	9	3141	0.85
GO:0051213	dioxygenase activity	5	241	0.087	GO:0044444	cytoplasmic part	7	2814	0.92
GO:0050662	coenzyme binding	6	325	0.098
GO:0097367	carbohydrate derivative binding	35	2913	0.099
GO:0032555	purine ribonucleotide binding	34	2832	0.1
GO:0032550	purine ribonucleoside binding	34	2832	0.1
GO:0005509	calcium ion binding	5	253	0.1
GO:0001883	purine nucleoside binding	34	2832	0.1
GO:0032549	ribonucleoside binding	34	2842	0.11
GO:0001882	nucleoside binding	34	2842	0.11
GO:0017076	purine nucleotide binding	34	2872	0.12
GO:0032553	ribonucleotide binding	34	2875	0.12
GO:0022891	substrate-specific transmembrane transporter activity	8	517	0.13
GO:0005524	ATP binding	26	2172	0.15
GO:0004674	protein serine/threonine kinase activity	12	893	0.16
GO:0000166	nucleotide binding	39	3445	0.16
GO:1901265	nucleoside phosphate binding	39	3445	0.16
GO:0036094	small molecule binding	39	3482	0.17
GO:0015075	ion transmembrane transporter activity	6	393	0.18
GO:0022857	transmembrane transporter activity	10	737	0.18
GO:0022892	substrate-specific transporter activity	8	567	0.19
GO:0016740	transferase activity	37	3349	0.21
GO:1901363	heterocyclic compound binding	72	6919	0.23
GO:0097159	organic cyclic compound binding	72	6921	0.23
GO:0016747	transferase activity, transferring acyl groups other than amino-acyl groups	5	353	0.26
GO:0005215	transporter activity	12	998	0.26
GO:0004553	hydrolase activity, hydrolyzing O-glycosyl compounds	5	360	0.27
GO:0035639	purine ribonucleoside triphosphate binding	26	2415	0.3
GO:0016798	hydrolase activity, acting on glycosyl bonds	5	382	0.31
GO:0016746	transferase activity, transferring acyl groups	5	400	0.34
GO:0004672	protein kinase activity	13	1229	0.41
GO:0016773	phosphotransferase activity, alcohol group as acceptor	13	1365	0.56
GO:0016787	hydrolase activity	26	2762	0.58
GO:0016301	kinase activity	13	1409	0.6
GO:0001071	nucleic acid binding transcription factor activity	7	838	0.7
GO:0003700	transcription factor activity, sequence-specific DNA binding	7	838	0.7
GO:0016772	transferase activity, transferring phosphorus-containing groups	14	1652	0.73
GO:0005515	protein binding	40	4537	0.76
GO:0003677	DNA binding	12	1897	0.96
GO:0008270	zinc ion binding	6	1360	0.99
GO:0003676	nucleic acid binding	15	3223	1
GO:0016021	integral component of membrane	22	1772	0.13
GO:0031224	intrinsic component of membrane	22	1827	0.17
GO:0044425	membrane part	23	2122	0.31
GO:0016020	membrane	33	3254	0.4
GO:0009507	chloroplast	6	975	0.91
GO:0009536	plastid	6	1014	0.93
GO:0043234	protein complex	5	1075	0.98
GO:0005634	nucleus	11	1946	0.98
GO:0043231	intracellular membrane-bounded organelle	20	3912	1
GO:0044424	intracellular part	25	5234	1
GO:0044464	cell part	27	5929	1
GO:0043229	intracellular organelle	20	4473	1
GO:0005622	intracellular	25	5433	1
GO:0043227	membrane-bounded organelle	20	3916	1
GO:0044444	cytoplasmic part	10	2814	1
GO:0032991	macromolecular complex	6	1585	1
GO:0005623	cell	27	5929	1
GO:0005737	cytoplasm	11	3141	1
GO:0043226	organelle	20	4478	1

## Sheet: als1-10a
S3 Table. Enrichment of Gene Ontology (GO) groups of DEGs. Among ontology categories, biological process was used for the analysis.
als1-1a up-regulated DEGs					als1-1a down-regulated DEGs
GO term	Description	Number in input list	Number in BG/Ref	Adjusted P	GO term	Description	Number in input list	Number in BG/Ref	Adjusted P
GO:0055085	transmembrane transport	13	764	0.00032	GO:0042546	cell wall biogenesis	6	139	1.2e-05
GO:0006952	defense response	12	764	0.0011	GO:0044036	cell wall macromolecule metabolic process	5	164	0.00032
GO:0055114	oxidation-reduction process	20	1966	0.0052	GO:0006073	cellular glucan metabolic process	6	260	0.00034
GO:0015979	photosynthesis	5	279	0.02	GO:0044042	glucan metabolic process	6	260	0.00034
GO:0050896	response to stimulus	23	2747	0.025	GO:0019725	cellular homeostasis	5	204	0.00084
GO:0006950	response to stress	15	1645	0.037	GO:0005976	polysaccharide metabolic process	7	435	0.0009
GO:0006810	transport	18	2114	0.041	GO:0044264	cellular polysaccharide metabolic process	6	326	0.0011
GO:0051234	establishment of localization	18	2167	0.05	GO:0071554	cell wall organization or biogenesis	7	480	0.0016
GO:0006091	generation of precursor metabolites and energy	5	380	0.06	GO:0042592	homeostatic process	5	258	0.0023
GO:0051179	localization	18	2226	0.061	GO:0044262	cellular carbohydrate metabolic process	6	410	0.0034
GO:0044765	single-organism transport	7	705	0.095	GO:0071555	cell wall organization	5	344	0.0076
GO:0042221	response to chemical	9	1009	0.1	GO:0045229	external encapsulating structure organization	5	362	0.0093
GO:1902578	single-organism localization	7	724	0.11	GO:0065008	regulation of biological quality	6	511	0.0095
GO:0043412	macromolecule modification	18	2404	0.11	GO:1901700	response to oxygen-containing compound	5	499	0.032
GO:0006811	ion transport	6	630	0.14	GO:0005975	carbohydrate metabolic process	8	1114	0.042
GO:0006508	proteolysis	7	802	0.15	GO:0044710	single-organism metabolic process	21	4138	0.045
GO:0044710	single-organism metabolic process	27	4138	0.19	GO:0044281	small molecule metabolic process	10	1610	0.055
GO:0019538	protein metabolic process	23	3482	0.2	GO:0044085	cellular component biogenesis	6	834	0.074
GO:0008152	metabolic process	65	10962	0.21	GO:0006082	organic acid metabolic process	7	1052	0.077
GO:0036211	protein modification process	15	2202	0.23	GO:0055114	oxidation-reduction process	11	1966	0.083
GO:0006464	cellular protein modification process	15	2202	0.23	GO:0044765	single-organism transport	5	705	0.1
GO:0005975	carbohydrate metabolic process	8	1114	0.27	GO:0044699	single-organism process	28	6442	0.11
GO:0016310	phosphorylation	10	1544	0.34	GO:1902578	single-organism localization	5	724	0.11
GO:0044267	cellular protein metabolic process	18	2992	0.38	GO:0006629	lipid metabolic process	6	983	0.13
GO:0010033	response to organic substance	5	753	0.4	GO:1901575	organic substance catabolic process	5	836	0.17
GO:0043170	macromolecule metabolic process	36	6291	0.42	GO:0019752	carboxylic acid metabolic process	5	915	0.22
GO:0006468	protein phosphorylation	8	1342	0.46	GO:0009056	catabolic process	5	913	0.22
GO:0044699	single-organism process	35	6442	0.57	GO:0006950	response to stress	8	1645	0.22
GO:0044260	cellular macromolecule metabolic process	30	5663	0.63	GO:0043436	oxoacid metabolic process	5	941	0.24
GO:0006796	phosphate-containing compound metabolic process	11	2269	0.71	GO:0044711	single-organism biosynthetic process	7	1462	0.25
GO:0006793	phosphorus metabolic process	11	2279	0.72	GO:0042221	response to chemical	5	1009	0.28
GO:0006139	nucleobase-containing compound metabolic process	16	3269	0.73	GO:0006810	transport	9	2114	0.33
GO:1901566	organonitrogen compound biosynthetic process	5	1150	0.76	GO:0051234	establishment of localization	9	2167	0.35
GO:0044238	primary metabolic process	40	7911	0.77	GO:0051179	localization	9	2226	0.38
GO:0034654	nucleobase-containing compound biosynthetic process	9	2027	0.79	GO:0048856	anatomical structure development	5	1170	0.39
GO:0034645	cellular macromolecule biosynthetic process	13	2814	0.79	GO:0032502	developmental process	5	1187	0.41
GO:1901564	organonitrogen compound metabolic process	7	1622	0.8	GO:0071840	cellular component organization or biogenesis	7	1878	0.49
GO:0090304	nucleic acid metabolic process	13	2843	0.8	GO:0050896	response to stimulus	10	2747	0.51
GO:0046483	heterocycle metabolic process	16	3453	0.81	GO:0044763	single-organism cellular process	14	4039	0.57
GO:0009059	macromolecule biosynthetic process	13	2863	0.81	GO:0016043	cellular component organization	6	1736	0.58
GO:0044711	single-organism biosynthetic process	6	1462	0.82	GO:0008152	metabolic process	38	10962	0.6
GO:0006725	cellular aromatic compound metabolic process	16	3507	0.83	GO:1901564	organonitrogen compound metabolic process	5	1622	0.68
GO:2000112	regulation of cellular macromolecule biosynthetic process	7	1724	0.84	GO:0065007	biological regulation	9	3442	0.87
GO:0010556	regulation of macromolecule biosynthetic process	7	1726	0.84	GO:0050794	regulation of cellular process	7	2834	0.89
GO:1901360	organic cyclic compound metabolic process	16	3579	0.85	GO:0009058	biosynthetic process	11	4157	0.89
GO:0031326	regulation of cellular biosynthetic process	7	1736	0.85	GO:1901362	organic cyclic compound biosynthetic process	5	2282	0.91
GO:0010468	regulation of gene expression	7	1748	0.85	GO:1901576	organic substance biosynthetic process	10	3949	0.91
GO:0051171	regulation of nitrogen compound metabolic process	7	1767	0.86	GO:0050789	regulation of biological process	7	3076	0.93
GO:0019438	aromatic compound biosynthetic process	9	2195	0.86	GO:0071704	organic substance metabolic process	24	8427	0.93
GO:0018130	heterocycle biosynthetic process	9	2177	0.86	GO:0044237	cellular metabolic process	20	7438	0.95
GO:0009889	regulation of biosynthetic process	7	1757	0.86	GO:0009987	cellular process	24	8996	0.97
GO:0044271	cellular nitrogen compound biosynthetic process	11	2675	0.88	GO:0006725	cellular aromatic compound metabolic process	7	3507	0.97
GO:0034641	cellular nitrogen compound metabolic process	17	3883	0.88	GO:1901360	organic cyclic compound metabolic process	7	3579	0.98
GO:2001141	regulation of RNA biosynthetic process	6	1628	0.89	GO:0044238	primary metabolic process	20	7911	0.98
GO:1903506	regulation of nucleic acid-templated transcription	6	1628	0.89	GO:0006807	nitrogen compound metabolic process	8	4232	0.99
GO:1901362	organic cyclic compound biosynthetic process	9	2282	0.89	GO:0044249	cellular biosynthetic process	7	3904	0.99
GO:0051252	regulation of RNA metabolic process	6	1637	0.89	GO:0043170	macromolecule metabolic process	13	6291	0.99
GO:0006355	regulation of transcription, DNA-templated	6	1626	0.89	GO:0034641	cellular nitrogen compound metabolic process	5	3883	1
GO:0071704	organic substance metabolic process	40	8427	0.9	GO:0044260	cellular macromolecule metabolic process	11	5663	1
GO:0080090	regulation of primary metabolic process	7	1927	0.91	GO:0046483	heterocycle metabolic process	5	3453	1
GO:0060255	regulation of macromolecule metabolic process	7	1931	0.91	GO:0016798	hydrolase activity, acting on glycosyl bonds	6	382	0.0024
GO:0031323	regulation of cellular metabolic process	7	1929	0.91	GO:0004553	hydrolase activity, hydrolyzing O-glycosyl compounds	5	360	0.0091
GO:0019219	regulation of nucleobase-containing compound metabolic process	6	1703	0.91	GO:0009055	electron carrier activity	7	731	0.015
GO:0006807	nitrogen compound metabolic process	18	4232	0.91	GO:0016491	oxidoreductase activity	12	1996	0.046
GO:0097659	nucleic acid-templated transcription	6	1782	0.93	GO:0016758	transferase activity, transferring hexosyl groups	5	562	0.049
GO:0044237	cellular metabolic process	34	7438	0.93	GO:0003824	catalytic activity	39	8985	0.052
GO:0032774	RNA biosynthetic process	6	1783	0.93	GO:0016757	transferase activity, transferring glycosyl groups	5	631	0.072
GO:0019222	regulation of metabolic process	7	2006	0.93	GO:0046872	metal ion binding	17	3477	0.094
GO:0006351	transcription, DNA-templated	6	1780	0.93	GO:0043169	cation binding	17	3485	0.096
GO:0016070	RNA metabolic process	9	2493	0.94	GO:0043167	ion binding	17	3668	0.14
GO:1901576	organic substance biosynthetic process	15	3949	0.96	GO:0016787	hydrolase activity	13	2762	0.17
GO:0044249	cellular biosynthetic process	15	3904	0.96	GO:0016740	transferase activity	14	3349	0.28
GO:0071840	cellular component organization or biogenesis	5	1878	0.98	GO:0046914	transition metal ion binding	9	2239	0.39
GO:0050794	regulation of cellular process	9	2834	0.98	GO:0005488	binding	34	12533	0.99
GO:0050789	regulation of biological process	10	3076	0.98	GO:1901363	heterocyclic compound binding	11	6919	1
GO:0010467	gene expression	9	2857	0.98	GO:0097159	organic cyclic compound binding	11	6921	1
GO:0009058	biosynthetic process	15	4157	0.98	GO:0005515	protein binding	7	4537	1
GO:0065007	biological regulation	10	3442	0.99	GO:0005576	extracellular region	5	357	0.0088
GO:0044763	single-organism cellular process	11	4039	1	GO:0071944	cell periphery	6	750	0.049
GO:0009987	cellular process	36	8996	1	GO:0031224	intrinsic component of membrane	7	1827	0.46
GO:0046906	tetrapyrrole binding	15	712	9.9e-06	GO:0016021	integral component of membrane	6	1772	0.6
GO:0016705	oxidoreductase activity, acting on paired donors, with incorporation or reduction of molecular oxygen	15	759	2.1e-05	GO:0044425	membrane part	7	2122	0.63
GO:0004497	monooxygenase activity	11	456	5.1e-05	GO:0005737	cytoplasm	8	3141	0.88
GO:0005506	iron ion binding	12	634	0.00022	GO:0016020	membrane	8	3254	0.9
GO:0020037	heme binding	12	661	0.00031	GO:0044464	cell part	16	5929	0.92
GO:0009055	electron carrier activity	12	731	0.00076	GO:0005623	cell	16	5929	0.92
GO:0043531	ADP binding	9	452	0.00097	GO:0043229	intracellular organelle	11	4473	0.94
GO:0005215	transporter activity	12	998	0.0091	GO:0044444	cytoplasmic part	6	2814	0.94
GO:0016491	oxidoreductase activity	19	1996	0.013	GO:0043226	organelle	11	4478	0.94
GO:1901363	heterocyclic compound binding	49	6919	0.02	GO:0043231	intracellular membrane-bounded organelle	9	3912	0.95
GO:0097159	organic cyclic compound binding	49	6921	0.02	GO:0043227	membrane-bounded organelle	9	3916	0.95
GO:0022857	transmembrane transporter activity	9	737	0.021	GO:0044424	intracellular part	12	5234	0.97
GO:0046872	metal ion binding	28	3477	0.022	GO:0005622	intracellular	12	5433	0.98
GO:0043169	cation binding	28	3485	0.022
GO:0046914	transition metal ion binding	19	2239	0.037
GO:0043167	ion binding	28	3668	0.04
GO:0097367	carbohydrate derivative binding	23	2913	0.045
GO:0032553	ribonucleotide binding	22	2875	0.066
GO:0032559	adenyl ribonucleotide binding	20	2589	0.073
GO:0030554	adenyl nucleotide binding	20	2629	0.082
GO:0070011	peptidase activity, acting on L-amino acid peptides	6	556	0.088
GO:0003824	catalytic activity	57	8985	0.089
GO:0032555	purine ribonucleotide binding	21	2832	0.093
GO:0032550	purine ribonucleoside binding	21	2832	0.093
GO:0001883	purine nucleoside binding	21	2832	0.093
GO:0032549	ribonucleoside binding	21	2842	0.095
GO:0001882	nucleoside binding	21	2842	0.095
GO:0008233	peptidase activity	6	570	0.096
GO:0017076	purine nucleotide binding	21	2872	0.1
GO:0022891	substrate-specific transmembrane transporter activity	5	517	0.16
GO:0022892	substrate-specific transporter activity	5	567	0.2
GO:0016772	transferase activity, transferring phosphorus-containing groups	12	1652	0.2
GO:0016773	phosphotransferase activity, alcohol group as acceptor	10	1365	0.22
GO:0004674	protein serine/threonine kinase activity	7	893	0.22
GO:1901265	nucleoside phosphate binding	22	3445	0.25
GO:0016301	kinase activity	10	1409	0.25
GO:0000166	nucleotide binding	22	3445	0.25
GO:0036094	small molecule binding	22	3482	0.27
GO:0016740	transferase activity	21	3349	0.29
GO:0004672	protein kinase activity	8	1229	0.36
GO:0005488	binding	70	12533	0.45
GO:0003700	transcription factor activity, sequence-specific DNA binding	5	838	0.49
GO:0001071	nucleic acid binding transcription factor activity	5	838	0.49
GO:0005524	ATP binding	11	2172	0.66
GO:0016787	hydrolase activity	14	2762	0.67
GO:0035639	purine ribonucleoside triphosphate binding	12	2415	0.69
GO:0008270	zinc ion binding	6	1360	0.76
GO:0003677	DNA binding	6	1897	0.95
GO:0003676	nucleic acid binding	12	3223	0.95
GO:0005515	protein binding	16	4537	0.99
GO:0016021	integral component of membrane	22	1772	0.00025
GO:0031224	intrinsic component of membrane	22	1827	0.00038
GO:0044425	membrane part	24	2122	0.00049
GO:0009507	chloroplast	13	975	0.0029
GO:0009536	plastid	13	1014	0.004
GO:0016020	membrane	28	3254	0.0093
GO:0009579	thylakoid	5	321	0.033
GO:0043234	protein complex	7	1075	0.38
GO:0044444	cytoplasmic part	16	2814	0.48
GO:0043231	intracellular membrane-bounded organelle	21	3912	0.58
GO:0043227	membrane-bounded organelle	21	3916	0.59
GO:0032991	macromolecular complex	8	1585	0.65
GO:0005737	cytoplasm	16	3141	0.67
GO:0043229	intracellular organelle	21	4473	0.82
GO:0043226	organelle	21	4478	0.82
GO:0044424	intracellular part	24	5234	0.87
GO:0005622	intracellular	24	5433	0.91
GO:0044464	cell part	25	5929	0.96
GO:0044446	intracellular organelle part	5	1702	0.96
GO:0044422	organelle part	5	1703	0.96
GO:0005634	nucleus	6	1946	0.96
GO:0005623	cell	25	5929	0.96

## Sheet: als1-15a
S3 Table. Enrichment of Gene Ontology (GO) groups of DEGs. Among ontology categories, biological process was used for the analysis.
als1-1a up-regulated DEGs					als1-1a down-regulated DEGs
GO term	Description	Number in input list	Number in BG/Ref	Adjusted P	GO term	Description	Number in input list	Number in BG/Ref	Adjusted P
GO:0015979	photosynthesis	46	279	2.5e-35	GO:0006558	L-phenylalanine metabolic process	5	13	3.6e-07
GO:0009765	photosynthesis, light harvesting	24	48	2.2e-28	GO:0009813	flavonoid biosynthetic process	5	42	5.2e-05
GO:0018298	protein-chromophore linkage	23	48	6.5e-27	GO:0009812	flavonoid metabolic process	5	53	0.00014
GO:0019684	photosynthesis, light reaction	33	209	6.3e-25	GO:0010410	hemicellulose metabolic process	5	88	0.0013
GO:0006091	generation of precursor metabolites and energy	35	380	2.1e-19	GO:0042546	cell wall biogenesis	6	139	0.0017
GO:0044283	small molecule biosynthetic process	26	597	6e-08	GO:0046148	pigment biosynthetic process	6	141	0.0018
GO:1901607	alpha-amino acid biosynthetic process	14	176	1e-07	GO:0010383	cell wall polysaccharide metabolic process	5	108	0.003
GO:0016053	organic acid biosynthetic process	22	486	3.5e-07	GO:0044036	cell wall macromolecule metabolic process	6	164	0.0037
GO:0019344	cysteine biosynthetic process	9	69	4.8e-07	GO:0042440	pigment metabolic process	6	187	0.0067
GO:0006534	cysteine metabolic process	9	70	5.4e-07	GO:0080090	regulation of primary metabolic process	19	1927	0.32
GO:0009070	serine family amino acid biosynthetic process	9	75	9.1e-07	GO:0019222	regulation of metabolic process	19	2006	0.39
GO:0008152	metabolic process	174	10962	1.5e-06	GO:0044281	small molecule metabolic process	15	1610	0.43
GO:1901605	alpha-amino acid metabolic process	15	258	1.6e-06	GO:0044283	small molecule biosynthetic process	9	597	0.081
GO:0009069	serine family amino acid metabolic process	10	107	1.8e-06	GO:1901362	organic cyclic compound biosynthetic process	28	2282	0.041
GO:0044711	single-organism biosynthetic process	38	1462	1.6e-05	GO:0071840	cellular component organization or biogenesis	10	1878	0.97
GO:0006082	organic acid metabolic process	30	1052	2.7e-05	GO:0044712	single-organism catabolic process	6	432	0.18
GO:0019252	starch biosynthetic process	8	91	3e-05	GO:0051716	cellular response to stimulus	6	1180	0.95
GO:0009657	plastid organization	12	232	5.2e-05	GO:0044711	single-organism biosynthetic process	18	1462	0.09
GO:0006739	NADP metabolic process	9	129	5.3e-05	GO:0000003	reproduction	6	751	0.64
GO:0006364	rRNA processing	10	162	5.5e-05	GO:0006073	cellular glucan metabolic process	6	260	0.028
GO:0016072	rRNA metabolic process	10	166	6.6e-05	GO:0060255	regulation of macromolecule metabolic process	19	1931	0.33
GO:0005982	starch metabolic process	8	104	7.3e-05	GO:0032787	monocarboxylic acid metabolic process	10	597	0.039
GO:0006952	defense response	23	764	0.00011	GO:2001141	regulation of RNA biosynthetic process	18	1628	0.18
GO:0046496	nicotinamide nucleotide metabolic process	11	219	0.00014	GO:0043436	oxoacid metabolic process	11	941	0.2
GO:0019362	pyridine nucleotide metabolic process	11	220	0.00014	GO:0010033	response to organic substance	11	753	0.068
GO:0035304	regulation of protein dephosphorylation	6	59	0.00015	GO:0055114	oxidation-reduction process	22	1966	0.14
GO:0035303	regulation of dephosphorylation	6	60	0.00016	GO:0046483	heterocycle metabolic process	23	3453	0.94
GO:0072524	pyridine-containing compound metabolic process	11	226	0.00018	GO:0044702	single organism reproductive process	6	662	0.52
GO:0036211	protein modification process	47	2202	0.00019	GO:1901564	organonitrogen compound metabolic process	16	1622	0.34
GO:0006464	cellular protein modification process	47	2202	0.00019	GO:1901565	organonitrogen compound catabolic process	5	156	0.013
GO:0042254	ribosome biogenesis	10	190	0.00019	GO:0044707	single-multicellular organism process	7	1064	0.82
GO:0006098	pentose-phosphate shunt	8	125	0.00024	GO:0019538	protein metabolic process	18	3482	1
GO:0051156	glucose 6-phosphate metabolic process	8	126	0.00025	GO:0016053	organic acid biosynthetic process	9	486	0.029
GO:0006733	oxidoreduction coenzyme metabolic process	11	238	0.00027	GO:0019438	aromatic compound biosynthetic process	27	2195	0.043
GO:1901564	organonitrogen compound metabolic process	37	1622	0.00029	GO:0006807	nitrogen compound metabolic process	34	4232	0.73
GO:0044237	cellular metabolic process	120	7438	0.00029	GO:0050789	regulation of biological process	23	3076	0.82
GO:1901566	organonitrogen compound biosynthetic process	29	1150	0.00029	GO:0097659	nucleic acid-templated transcription	18	1782	0.29
GO:0015994	chlorophyll metabolic process	7	97	0.0003	GO:0044267	cellular protein metabolic process	16	2992	0.99
GO:0010207	photosystem II assembly	7	100	0.00036	GO:0044264	cellular polysaccharide metabolic process	7	326	0.026
GO:0043412	macromolecule modification	49	2404	0.00039	GO:0044262	cellular carbohydrate metabolic process	8	410	0.029
GO:0044710	single-organism metabolic process	74	4138	0.00052	GO:0044260	cellular macromolecule metabolic process	42	5663	0.91
GO:0022613	ribonucleoprotein complex biogenesis	10	219	0.00056	GO:0016043	cellular component organization	8	1736	0.99
GO:0032268	regulation of cellular protein metabolic process	11	262	0.00059	GO:0065007	biological regulation	25	3442	0.87
GO:0019538	protein metabolic process	64	3482	0.00071	GO:1901360	organic cyclic compound metabolic process	31	3579	0.55
GO:0051246	regulation of protein metabolic process	11	270	0.00074	GO:0018130	heterocycle biosynthetic process	21	2177	0.35
GO:0009617	response to bacterium	7	116	0.00082	GO:0006629	lipid metabolic process	5	983	0.93
GO:0043085	positive regulation of catalytic activity	6	87	0.001	GO:0006811	ion transport	5	630	0.65
GO:0044093	positive regulation of molecular function	6	87	0.001	GO:0006810	transport	9	2114	1
GO:0006778	porphyrin-containing compound metabolic process	7	123	0.0011	GO:0009889	regulation of biosynthetic process	18	1757	0.27
GO:0033013	tetrapyrrole metabolic process	7	127	0.0014	GO:0044710	single-organism metabolic process	38	4138	0.39
GO:0055114	oxidation-reduction process	40	1966	0.0015	GO:0050794	regulation of cellular process	22	2834	0.75
GO:0009250	glucan biosynthetic process	8	170	0.0016	GO:0006950	response to stress	13	1645	0.68
GO:0051186	cofactor metabolic process	15	500	0.0018	GO:0036211	protein modification process	14	2202	0.92
GO:0044267	cellular protein metabolic process	55	2992	0.0019	GO:0008152	metabolic process	92	10962	0.73
GO:0006790	sulfur compound metabolic process	9	216	0.0019	GO:0034654	nucleobase-containing compound biosynthetic process	19	2027	0.41
GO:0034637	cellular carbohydrate biosynthetic process	10	260	0.0019	GO:0051234	establishment of localization	9	2167	1
GO:0006470	protein dephosphorylation	8	175	0.002	GO:0016070	RNA metabolic process	18	2493	0.83
GO:0016311	dephosphorylation	9	217	0.002	GO:0044271	cellular nitrogen compound biosynthetic process	22	2675	0.65
GO:0005984	disaccharide metabolic process	6	108	0.0029	GO:0046394	carboxylic acid biosynthetic process	8	394	0.024
GO:0000023	maltose metabolic process	5	74	0.0029	GO:0050896	response to stimulus	25	2747	0.44
GO:0042440	pigment metabolic process	8	187	0.0029	GO:0043412	macromolecule modification	14	2404	0.96
GO:0009605	response to external stimulus	13	422	0.0029	GO:0006355	regulation of transcription, DNA-templated	18	1626	0.18
GO:0098542	defense response to other organism	9	236	0.0034	GO:0010556	regulation of macromolecule biosynthetic process	18	1726	0.25
GO:0033692	cellular polysaccharide biosynthetic process	9	236	0.0034	GO:0006351	transcription, DNA-templated	18	1780	0.29
GO:0050790	regulation of catalytic activity	12	379	0.0034	GO:0032774	RNA biosynthetic process	18	1783	0.29
GO:0044281	small molecule metabolic process	33	1610	0.0035	GO:0016310	phosphorylation	16	1544	0.27
GO:0009628	response to abiotic stimulus	14	658	0.039	GO:0044248	cellular catabolic process	6	656	0.51
GO:0019220	regulation of phosphate metabolic process	6	123	0.0052	GO:0044249	cellular biosynthetic process	32	3904	0.68
GO:0080090	regulation of primary metabolic process	25	1927	0.44	GO:0034641	cellular nitrogen compound metabolic process	24	3883	0.98
GO:0019222	regulation of metabolic process	26	2006	0.44	GO:0034645	cellular macromolecule biosynthetic process	20	2814	0.86
GO:0007154	cell communication	9	944	0.83	GO:0007154	cell communication	7	944	0.72
GO:0048583	regulation of response to stimulus	6	297	0.17	GO:1901566	organonitrogen compound biosynthetic process	7	1150	0.88
GO:0051188	cofactor biosynthetic process	7	239	0.033	GO:0044699	single-organism process	53	6442	0.72
GO:0061024	membrane organization	9	320	0.021	GO:0009719	response to endogenous stimulus	7	518	0.17
GO:0044238	primary metabolic process	110	7911	0.078	GO:0006139	nucleobase-containing compound metabolic process	21	3269	0.95
GO:0007165	signal transduction	7	806	0.88	GO:0032502	developmental process	7	1187	0.9
GO:1901362	organic cyclic compound biosynthetic process	22	2282	0.92	GO:0044042	glucan metabolic process	6	260	0.028
GO:0071840	cellular component organization or biogenesis	22	1878	0.65	GO:0032501	multicellular organismal process	10	1171	0.57
GO:0043043	peptide biosynthetic process	5	607	0.87	GO:0009628	response to abiotic stimulus	6	658	0.51
GO:0044712	single-organism catabolic process	9	432	0.095	GO:0009987	cellular process	65	8996	0.98
GO:0010604	positive regulation of macromolecule metabolic process	5	204	0.12	GO:0006725	cellular aromatic compound metabolic process	30	3507	0.58
GO:0043207	response to external biotic stimulus	10	297	0.0048	GO:1903506	regulation of nucleic acid-templated transcription	18	1628	0.18
GO:0051707	response to other organism	10	297	0.0048	GO:0055085	transmembrane transport	5	764	0.8
GO:0043603	cellular amide metabolic process	6	634	0.8	GO:0006082	organic acid metabolic process	13	1052	0.13
GO:0070647	protein modification by small protein conjugation or removal	5	307	0.34	GO:0009725	response to hormone	6	499	0.27
GO:0010467	gene expression	27	2857	0.95	GO:1901135	carbohydrate derivative metabolic process	5	709	0.74
GO:0006732	coenzyme metabolic process	11	353	0.0056	GO:0051252	regulation of RNA metabolic process	18	1637	0.19
GO:0006073	cellular glucan metabolic process	8	260	0.018	GO:0043170	macromolecule metabolic process	44	6291	0.97
GO:0044092	negative regulation of molecular function	6	241	0.085	GO:0048731	system development	5	773	0.81
GO:0048518	positive regulation of biological process	6	394	0.37	GO:0031326	regulation of cellular biosynthetic process	18	1736	0.26
GO:0048519	negative regulation of biological process	9	434	0.097	GO:0031323	regulation of cellular metabolic process	19	1929	0.32
GO:0046483	heterocycle metabolic process	40	3453	0.71	GO:0019752	carboxylic acid metabolic process	11	915	0.18
GO:0034470	ncRNA processing	10	308	0.0061	GO:0090304	nucleic acid metabolic process	18	2843	0.95
GO:0006818	hydrogen transport	5	112	0.015	GO:0007275	multicellular organism development	7	1037	0.8
GO:0060255	regulation of macromolecule metabolic process	25	1931	0.45	GO:0009733	response to auxin	5	244	0.065
GO:0032269	negative regulation of cellular protein metabolic process	5	111	0.014	GO:0006520	cellular amino acid metabolic process	6	307	0.055
GO:0032787	monocarboxylic acid metabolic process	12	597	0.074	GO:2000112	regulation of cellular macromolecule biosynthetic process	18	1724	0.25
GO:0023052	signaling	7	821	0.89	GO:0072330	monocarboxylic acid biosynthetic process	7	259	0.0085
GO:2001141	regulation of RNA biosynthetic process	14	1628	0.95	GO:0071554	cell wall organization or biogenesis	7	480	0.13
GO:0043436	oxoacid metabolic process	22	941	0.0039	GO:0071704	organic substance metabolic process	68	8427	0.82
GO:0010035	response to inorganic substance	5	227	0.16	GO:0010467	gene expression	19	2857	0.92
GO:0010033	response to organic substance	7	753	0.83	GO:0010468	regulation of gene expression	18	1748	0.27
GO:0051704	multi-organism process	11	501	0.052	GO:0006468	protein phosphorylation	14	1342	0.28
GO:0044700	single organism signaling	7	819	0.88	GO:1901576	organic substance biosynthetic process	39	3949	0.22
GO:0009607	response to biotic stimulus	11	386	0.01	GO:0019219	regulation of nucleobase-containing compound metabolic process	18	1703	0.23
GO:0044707	single-multicellular organism process	9	1064	0.91	GO:1901575	organic substance catabolic process	8	836	0.45
GO:0019438	aromatic compound biosynthetic process	22	2195	0.88	GO:0006464	cellular protein modification process	14	2202	0.92
GO:0016051	carbohydrate biosynthetic process	11	343	0.0045	GO:0044767	single-organism developmental process	7	1151	0.88
GO:0002376	immune system process	6	212	0.053	GO:0022414	reproductive process	6	751	0.64
GO:0044264	cellular polysaccharide metabolic process	9	326	0.023	GO:0009058	biosynthetic process	40	4157	0.27
GO:0033554	cellular response to stress	8	408	0.14	GO:0009059	macromolecule biosynthetic process	20	2863	0.88
GO:0019637	organophosphate metabolic process	15	742	0.047	GO:0044763	single-organism cellular process	28	4039	0.93
GO:0001101	response to acid chemical	6	276	0.13	GO:0051171	regulation of nitrogen compound metabolic process	18	1767	0.28
GO:0022607	cellular component assembly	10	607	0.23	GO:0042221	response to chemical	14	1009	0.06
GO:0009892	negative regulation of metabolic process	5	285	0.28	GO:0009056	catabolic process	8	913	0.55
GO:0009893	positive regulation of metabolic process	5	232	0.17	GO:0051179	localization	9	2226	1
GO:0009891	positive regulation of biosynthetic process	5	204	0.12	GO:1901700	response to oxygen-containing compound	6	499	0.27
GO:0009314	response to radiation	8	337	0.064	GO:0044238	primary metabolic process	60	7911	0.93
GO:0006807	nitrogen compound metabolic process	58	4232	0.22	GO:0005975	carbohydrate metabolic process	12	1114	0.27
GO:0010628	positive regulation of gene expression	5	184	0.084	GO:0005976	polysaccharide metabolic process	7	435	0.09
GO:0034660	ncRNA metabolic process	10	376	0.021	GO:0048856	anatomical structure development	7	1170	0.89
GO:0043170	macromolecule metabolic process	87	6291	0.13	GO:0044237	cellular metabolic process	58	7438	0.87
GO:0072330	monocarboxylic acid biosynthetic process	6	259	0.11	GO:0006796	phosphate-containing compound metabolic process	18	2269	0.7
GO:0097659	nucleic acid-templated transcription	15	1782	0.96	GO:0044085	cellular component biogenesis	9	834	0.31
GO:0044262	cellular carbohydrate metabolic process	11	410	0.015	GO:0006793	phosphorus metabolic process	18	2279	0.71
GO:0044260	cellular macromolecule metabolic process	77	5663	0.2	GO:0016762	xyloglucan:xyloglucosyl transferase activity	5	32	1.6e-05
GO:0016043	cellular component organization	19	1736	0.75	GO:0004553	hydrolase activity, hydrolyzing O-glycosyl compounds	8	360	0.015
GO:0043086	negative regulation of catalytic activity	6	239	0.082	GO:0001071	nucleic acid binding transcription factor activity	14	838	0.016
GO:0065003	macromolecular complex assembly	8	463	0.22	GO:0003700	transcription factor activity, sequence-specific DNA binding	14	838	0.016
GO:0065007	biological regulation	48	3442	0.21	GO:0004497	monooxygenase activity	7	456	0.11
GO:0009658	chloroplast organization	6	145	0.011	GO:0043169	cation binding	31	3485	0.48
GO:0065009	regulation of molecular function	12	393	0.0045	GO:1901363	heterocyclic compound binding	57	6919	0.72
GO:0065008	regulation of biological quality	7	511	0.45	GO:0004674	protein serine/threonine kinase activity	10	893	0.26
GO:0018130	heterocycle biosynthetic process	22	2177	0.87	GO:0051213	dioxygenase activity	6	241	0.021
GO:0019748	secondary metabolic process	5	164	0.058	GO:0000166	nucleotide binding	24	3445	0.91
GO:0006629	lipid metabolic process	17	983	0.11	GO:0016740	transferase activity	33	3349	0.25
GO:0006812	cation transport	11	475	0.038	GO:0016746	transferase activity, transferring acyl groups	5	400	0.27
GO:0006811	ion transport	13	630	0.055	GO:0016747	transferase activity, transferring acyl groups other than amino-acyl groups	5	353	0.2
GO:0009889	regulation of biosynthetic process	15	1757	0.96	GO:0046872	metal ion binding	31	3477	0.48
GO:0051716	cellular response to stimulus	13	1180	0.71	GO:0097367	carbohydrate derivative binding	22	2913	0.8
GO:0099402	plant organ development	5	432	0.62	GO:0016757	transferase activity, transferring glycosyl groups	8	631	0.19
GO:0050794	regulation of cellular process	32	2834	0.75	GO:0044877	macromolecular complex binding	5	350	0.19
GO:0044802	single-organism membrane organization	8	225	0.0083	GO:0005488	binding	118	12533	0.11
GO:0010016	shoot system morphogenesis	5	185	0.085	GO:0003676	nucleic acid binding	25	3223	0.77
GO:0006955	immune response	5	192	0.096	GO:0003677	DNA binding	23	1897	0.068
GO:0044723	single-organism carbohydrate metabolic process	13	600	0.04	GO:0032549	ribonucleoside binding	21	2842	0.82
GO:0010605	negative regulation of macromolecule metabolic process	5	274	0.26	GO:0017076	purine nucleotide binding	21	2872	0.83
GO:0051234	establishment of localization	32	2167	0.18	GO:0005524	ATP binding	17	2172	0.72
GO:0090407	organophosphate biosynthetic process	8	460	0.22	GO:0016787	hydrolase activity	20	2762	0.84
GO:0046148	pigment biosynthetic process	5	141	0.034	GO:0016301	kinase activity	15	1409	0.25
GO:0016070	RNA metabolic process	23	2493	0.95	GO:0020037	heme binding	9	661	0.13
GO:0051174	regulation of phosphorus metabolic process	6	123	0.0052	GO:0043565	sequence-specific DNA binding	5	408	0.29
GO:0044271	cellular nitrogen compound biosynthetic process	29	2675	0.81	GO:0003824	catalytic activity	82	8985	0.32
GO:0055085	transmembrane transport	14	764	0.1	GO:0016758	transferase activity, transferring hexosyl groups	8	562	0.12
GO:0008654	phospholipid biosynthetic process	5	221	0.15	GO:0036094	small molecule binding	24	3482	0.92
GO:0046394	carboxylic acid biosynthetic process	12	394	0.0046	GO:0046906	tetrapyrrole binding	9	712	0.17
GO:0050896	response to stimulus	40	2747	0.16	GO:0016772	transferase activity, transferring phosphorus-containing groups	17	1652	0.28
GO:0006950	response to stress	31	1645	0.014	GO:0032559	adenyl ribonucleotide binding	20	2589	0.75
GO:0048367	shoot system development	6	489	0.57	GO:0032555	purine ribonucleotide binding	21	2832	0.82
GO:0006355	regulation of transcription, DNA-templated	14	1626	0.95	GO:0046983	protein dimerization activity	10	577	0.032
GO:0010557	positive regulation of macromolecule biosynthetic process	5	185	0.085	GO:0032550	purine ribonucleoside binding	21	2832	0.82
GO:0010556	regulation of macromolecule biosynthetic process	15	1726	0.95	GO:0032553	ribonucleotide binding	22	2875	0.77
GO:0006351	transcription, DNA-templated	15	1780	0.96	GO:0035639	purine ribonucleoside triphosphate binding	18	2415	0.79
GO:0010027	thylakoid membrane organization	6	132	0.0072	GO:0016798	hydrolase activity, acting on glycosyl bonds	8	382	0.02
GO:0009117	nucleotide metabolic process	11	481	0.041	GO:0016491	oxidoreductase activity	22	1996	0.15
GO:0006518	peptide metabolic process	6	616	0.78	GO:0016829	lyase activity	7	380	0.052
GO:0006753	nucleoside phosphate metabolic process	11	483	0.042	GO:0016705	oxidoreductase activity, acting on paired donors, with incorporation or reduction of molecular oxygen	12	759	0.036
GO:0051171	regulation of nitrogen compound metabolic process	17	1767	0.89	GO:0043167	ion binding	32	3668	0.53
GO:0032774	RNA biosynthetic process	15	1783	0.96	GO:0005509	calcium ion binding	6	253	0.025
GO:0070271	protein complex biogenesis	8	421	0.16	GO:0005506	iron ion binding	11	634	0.025
GO:0051649	establishment of localization in cell	7	557	0.54	GO:0030554	adenyl nucleotide binding	20	2629	0.77
GO:0009311	oligosaccharide metabolic process	6	115	0.0038	GO:0016773	phosphotransferase activity, alcohol group as acceptor	15	1365	0.21
GO:0009791	post-embryonic development	5	663	0.92	GO:0005515	protein binding	47	4537	0.11
GO:0034654	nucleobase-containing compound biosynthetic process	18	2027	0.95	GO:0097159	organic cyclic compound binding	57	6921	0.72
GO:0034641	cellular nitrogen compound metabolic process	46	3883	0.66	GO:0003682	chromatin binding	5	318	0.15
GO:0009416	response to light stimulus	7	312	0.099	GO:0001883	purine nucleoside binding	21	2832	0.82
GO:0070887	cellular response to chemical stimulus	6	350	0.27	GO:0001882	nucleoside binding	21	2842	0.82
GO:0042221	response to chemical	14	1009	0.38	GO:1901265	nucleoside phosphate binding	24	3445	0.91
GO:0009653	anatomical structure morphogenesis	6	519	0.63	GO:0004672	protein kinase activity	14	1229	0.19
GO:0044699	single-organism process	91	6442	0.083	GO:0009055	electron carrier activity	9	731	0.19
GO:0006139	nucleobase-containing compound metabolic process	35	3269	0.85	GO:0046914	transition metal ion binding	16	2239	0.83
GO:0051248	negative regulation of protein metabolic process	5	111	0.014	GO:0048046	apoplast	5	113	0.0036
GO:0044248	cellular catabolic process	10	656	0.3	GO:0005576	extracellular region	9	357	0.0047
GO:0009056	catabolic process	11	913	0.58	GO:0005618	cell wall	5	213	0.041
GO:0019682	glyceraldehyde-3-phosphate metabolic process	8	204	0.0048	GO:0030312	external encapsulating structure	5	216	0.043
GO:0006810	transport	30	2114	0.25	GO:0044425	membrane part	11	2122	0.98
GO:0031399	regulation of protein modification process	6	122	0.005	GO:0031224	intrinsic component of membrane	11	1827	0.93
GO:0006508	proteolysis	16	802	0.046	GO:0016021	integral component of membrane	11	1772	0.91
GO:0051641	cellular localization	7	587	0.6	GO:0016020	membrane	12	3254	1
GO:0015672	monovalent inorganic cation transport	7	199	0.014	GO:0043231	intracellular membrane-bounded organelle	26	3912	0.95
GO:1903508	positive regulation of nucleic acid-templated transcription	5	169	0.064	GO:0044424	intracellular part	33	5234	0.99
GO:0044042	glucan metabolic process	8	260	0.018	GO:0044422	organelle part	5	1703	1
GO:0006644	phospholipid metabolic process	7	268	0.054	GO:0043229	intracellular organelle	28	4473	0.98
GO:0032501	multicellular organismal process	11	1171	0.86	GO:0005622	intracellular	33	5433	1
GO:0008652	cellular amino acid biosynthetic process	5	138	0.032	GO:0043227	membrane-bounded organelle	26	3916	0.95
GO:0090304	nucleic acid metabolic process	29	2843	0.89	GO:0044446	intracellular organelle part	5	1702	1
GO:0006720	isoprenoid metabolic process	8	240	0.012	GO:0044444	cytoplasmic part	9	2814	1
GO:0009987	cellular process	131	8996	0.01	GO:0044464	cell part	38	5929	0.99
GO:0006725	cellular aromatic compound metabolic process	40	3507	0.75	GO:0005623	cell	38	5929	0.99
GO:0072593	reactive oxygen species metabolic process	5	102	0.01	GO:0071944	cell periphery	6	750	0.64
GO:0009058	biosynthetic process	60	4157	0.11	GO:0005634	nucleus	20	1946	0.25
GO:0034645	cellular macromolecule biosynthetic process	29	2814	0.88	GO:0005737	cytoplasm	13	3141	1
GO:0045893	positive regulation of transcription, DNA-templated	5	169	0.064	GO:0043226	organelle	28	4478	0.98
GO:0044255	cellular lipid metabolic process	13	680	0.086
GO:0031347	regulation of defense response	6	132	0.0072
GO:0055086	nucleobase-containing small molecule metabolic process	11	519	0.063
GO:0043604	amide biosynthetic process	5	611	0.88
GO:0006081	cellular aldehyde metabolic process	9	245	0.0043
GO:1901135	carbohydrate derivative metabolic process	13	709	0.11
GO:0051252	regulation of RNA metabolic process	14	1637	0.95
GO:0051254	positive regulation of RNA metabolic process	5	170	0.065
GO:1902680	positive regulation of RNA biosynthetic process	5	169	0.064
GO:0046490	isopentenyl diphosphate metabolic process	5	129	0.025
GO:0048731	system development	8	773	0.75
GO:0080134	regulation of response to stress	6	144	0.011
GO:0016310	phosphorylation	15	1544	0.87
GO:0042742	defense response to bacterium	5	86	0.0053
GO:0032502	developmental process	10	1187	0.93
GO:0031328	positive regulation of cellular biosynthetic process	5	189	0.091
GO:0043933	macromolecular complex subunit organization	8	712	0.66
GO:0031326	regulation of cellular biosynthetic process	15	1736	0.95
GO:0031325	positive regulation of cellular metabolic process	5	213	0.13
GO:0031324	negative regulation of cellular metabolic process	5	246	0.2
GO:0031323	regulation of cellular metabolic process	26	1929	0.36
GO:0019752	carboxylic acid metabolic process	20	915	0.012
GO:0009668	plastid membrane organization	6	132	0.0072
GO:0042592	homeostatic process	5	258	0.22
GO:0019288	isopentenyl diphosphate biosynthetic process, methylerythritol 4-phosphate pathway	5	126	0.023
GO:0034622	cellular macromolecular complex assembly	8	438	0.18
GO:0006090	pyruvate metabolic process	7	216	0.021
GO:0007275	multicellular organism development	9	1037	0.9
GO:0071822	protein complex subunit organization	8	447	0.2
GO:1901360	organic cyclic compound metabolic process	39	3579	0.84
GO:0006520	cellular amino acid metabolic process	7	307	0.093
GO:2000112	regulation of cellular macromolecule biosynthetic process	15	1724	0.95
GO:0008299	isoprenoid biosynthetic process	8	233	0.01
GO:0050789	regulation of biological process	41	3076	0.34
GO:0071704	organic substance metabolic process	122	8427	0.018
GO:0071310	cellular response to organic substance	5	327	0.39
GO:0071702	organic substance transport	6	819	0.94
GO:0010468	regulation of gene expression	15	1748	0.95
GO:0006468	protein phosphorylation	11	1342	0.95
GO:0009240	isopentenyl diphosphate biosynthetic process	5	129	0.025
GO:0045935	positive regulation of nucleobase-containing compound metabolic process	5	176	0.073
GO:1901576	organic substance biosynthetic process	55	3949	0.2
GO:0019219	regulation of nucleobase-containing compound metabolic process	16	1703	0.9
GO:0045087	innate immune response	5	192	0.096
GO:0006461	protein complex assembly	8	419	0.16
GO:0000271	polysaccharide biosynthetic process	9	272	0.0081
GO:1901575	organic substance catabolic process	11	836	0.47
GO:0044767	single-organism developmental process	10	1151	0.91
GO:0044765	single-organism transport	12	705	0.17
GO:0009059	macromolecule biosynthetic process	29	2863	0.9
GO:0044763	single-organism cellular process	55	4039	0.25
GO:1903506	regulation of nucleic acid-templated transcription	14	1628	0.95
GO:0051173	positive regulation of nitrogen compound metabolic process	5	193	0.098
GO:0044272	sulfur compound biosynthetic process	5	90	0.0063
GO:0015992	proton transport	5	112	0.015
GO:0043623	cellular protein complex assembly	8	297	0.035
GO:0051179	localization	32	2226	0.22
GO:1902578	single-organism localization	12	724	0.2
GO:0008610	lipid biosynthetic process	10	553	0.16
GO:1901700	response to oxygen-containing compound	9	499	0.17
GO:1901701	cellular response to oxygen-containing compound	5	209	0.12
GO:0005975	carbohydrate metabolic process	19	1114	0.1
GO:0006996	organelle organization	14	1071	0.46
GO:0005976	polysaccharide metabolic process	9	435	0.098
GO:0048856	anatomical structure development	10	1170	0.92
GO:0019693	ribose phosphate metabolic process	10	388	0.026
GO:0006796	phosphate-containing compound metabolic process	30	2269	0.39
GO:0044085	cellular component biogenesis	14	834	0.16
GO:0006396	RNA processing	10	616	0.24
GO:0006793	phosphorus metabolic process	30	2279	0.4
GO:0030001	metal ion transport	6	295	0.17
GO:0048522	positive regulation of cellular process	5	333	0.4
GO:0044249	cellular biosynthetic process	59	3904	0.06
GO:0006412	translation	5	600	0.87
GO:0048523	negative regulation of cellular process	5	320	0.37
GO:0016168	chlorophyll binding	25	49	1.1e-29
GO:0046906	tetrapyrrole binding	36	712	2.4e-12
GO:0061135	endopeptidase regulator activity	7	85	0.00014
GO:0061134	peptidase regulator activity	7	85	0.00014
GO:0004866	endopeptidase inhibitor activity	7	85	0.00014
GO:0030414	peptidase inhibitor activity	7	85	0.00014
GO:0043167	ion binding	69	3668	0.00021
GO:0046872	metal ion binding	64	3477	0.00068
GO:0043169	cation binding	64	3485	0.00073
GO:0016614	oxidoreductase activity, acting on CH-OH group of donors	9	187	0.00073
GO:0051536	iron-sulfur cluster binding	6	95	0.0015
GO:0051540	metal cluster binding	6	95	0.0015
GO:0048037	cofactor binding	16	550	0.0018
GO:0050660	flavin adenine dinucleotide binding	7	144	0.0027
GO:0050662	coenzyme binding	11	325	0.0031
GO:0004857	enzyme inhibitor activity	8	204	0.0048
GO:0016491	oxidoreductase activity	37	1996	0.0098
GO:0098772	molecular function regulator	8	301	0.038
GO:0000166	nucleotide binding	43	3445	0.51
GO:0017171	serine hydrolase activity	5	204	0.12
GO:0016818	hydrolase activity, acting on acid anhydrides, in phosphorus-containing anhydrides	8	752	0.72
GO:0016817	hydrolase activity, acting on acid anhydrides	8	770	0.74
GO:0005488	binding	146	12533	0.9
GO:1901265	nucleoside phosphate binding	43	3445	0.51
GO:0017076	purine nucleotide binding	32	2872	0.77
GO:0016787	hydrolase activity	38	2762	0.28
GO:0016788	hydrolase activity, acting on ester bonds	15	808	0.083
GO:0016773	phosphotransferase activity, alcohol group as acceptor	8	1365	1
GO:0016772	transferase activity, transferring phosphorus-containing groups	13	1652	0.97
GO:0032559	adenyl ribonucleotide binding	28	2589	0.81
GO:0032555	purine ribonucleotide binding	31	2832	0.8
GO:0032550	purine ribonucleoside binding	31	2832	0.8
GO:0032553	ribonucleotide binding	32	2875	0.77
GO:0005509	calcium ion binding	5	253	0.21
GO:0005506	iron ion binding	12	634	0.1
GO:0001883	purine nucleoside binding	31	2832	0.8
GO:0001882	nucleoside binding	31	2842	0.81
GO:0070011	peptidase activity, acting on L-amino acid peptides	9	556	0.26
GO:0004497	monooxygenase activity	9	456	0.12
GO:0035639	purine ribonucleoside triphosphate binding	20	2415	0.98
GO:0016740	transferase activity	33	3349	0.94
GO:0016746	transferase activity, transferring acyl groups	6	400	0.38
GO:0016747	transferase activity, transferring acyl groups other than amino-acyl groups	5	353	0.45
GO:0016757	transferase activity, transferring glycosyl groups	6	631	0.8
GO:0020037	heme binding	11	661	0.21
GO:0022891	substrate-specific transmembrane transporter activity	6	517	0.62
GO:0022892	substrate-specific transporter activity	6	567	0.71
GO:0016798	hydrolase activity, acting on glycosyl bonds	5	382	0.52
GO:0016705	oxidoreductase activity, acting on paired donors, with incorporation or reduction of molecular oxygen	12	759	0.24
GO:0005215	transporter activity	13	998	0.47
GO:0005515	protein binding	27	4537	1
GO:0004175	endopeptidase activity	5	344	0.43
GO:0022857	transmembrane transporter activity	10	737	0.44
GO:0004674	protein serine/threonine kinase activity	5	893	0.99
GO:0004672	protein kinase activity	6	1229	1
GO:0017111	nucleoside-triphosphatase activity	7	712	0.78
GO:0003700	transcription factor activity, sequence-specific DNA binding	8	838	0.82
GO:1901363	heterocyclic compound binding	94	6919	0.16
GO:0043531	ADP binding	11	452	0.028
GO:0004553	hydrolase activity, hydrolyzing O-glycosyl compounds	5	360	0.47
GO:0016758	transferase activity, transferring hexosyl groups	6	562	0.7
GO:0008270	zinc ion binding	12	1360	0.92
GO:0003676	nucleic acid binding	19	3223	1
GO:0003677	DNA binding	10	1897	1
GO:0005524	ATP binding	17	2172	0.99
GO:0016301	kinase activity	11	1409	0.97
GO:0003824	catalytic activity	119	8985	0.2
GO:0097159	organic cyclic compound binding	94	6921	0.16
GO:0042578	phosphoric ester hydrolase activity	5	275	0.26
GO:0008233	peptidase activity	10	570	0.18
GO:0008236	serine-type peptidase activity	5	204	0.12
GO:0043168	anion binding	5	207	0.12
GO:0030554	adenyl nucleotide binding	29	2629	0.78
GO:0016835	carbon-oxygen lyase activity	5	198	0.11
GO:0030234	enzyme regulator activity	8	283	0.028
GO:0009055	electron carrier activity	11	731	0.3
GO:0001071	nucleic acid binding transcription factor activity	8	838	0.82
GO:0016616	oxidoreductase activity, acting on the CH-OH group of donors, NAD or NADP as acceptor	6	164	0.019
GO:0097367	carbohydrate derivative binding	32	2913	0.8
GO:0032549	ribonucleoside binding	31	2842	0.81
GO:0022804	active transmembrane transporter activity	6	321	0.21
GO:0016462	pyrophosphatase activity	8	739	0.7
GO:0016829	lyase activity	6	380	0.34
GO:0003723	RNA binding	5	518	0.77
GO:0036094	small molecule binding	43	3482	0.54
GO:0046914	transition metal ion binding	28	2239	0.52
GO:0009521	photosystem	38	96	2e-41
GO:0009522	photosystem I	29	50	1.5e-35
GO:0009579	thylakoid	48	321	4.2e-35
GO:0034357	photosynthetic membrane	42	234	1.4e-33
GO:0044436	thylakoid part	42	250	1.5e-32
GO:0009523	photosystem II	28	73	2.2e-30
GO:0009507	chloroplast	61	975	3.5e-25
GO:0098796	membrane protein complex	38	322	1.8e-24
GO:0009536	plastid	61	1014	2.4e-24
GO:0044434	chloroplast part	30	528	1.3e-11
GO:0044435	plastid part	30	542	2.3e-11
GO:0043234	protein complex	43	1075	2.4e-11
GO:0009534	chloroplast thylakoid	18	202	2.7e-10
GO:0031976	plastid thylakoid	18	203	2.9e-10
GO:0009570	chloroplast stroma	19	268	3e-09
GO:0009532	plastid stroma	19	281	6.3e-09
GO:0009538	photosystem I reaction center	6	9	1.5e-08
GO:0044425	membrane part	57	2122	2.5e-08
GO:0032991	macromolecular complex	47	1585	3.3e-08
GO:0031984	organelle subcompartment	18	290	5.4e-08
GO:0044444	cytoplasmic part	65	2814	5.3e-07
GO:0005737	cytoplasm	70	3141	6.2e-07
GO:0042651	thylakoid membrane	12	173	3.2e-06
GO:0043231	intracellular membrane-bounded organelle	79	3912	4.3e-06
GO:0043227	membrane-bounded organelle	79	3916	4.5e-06
GO:0009526	plastid envelope	14	251	5.5e-06
GO:0009941	chloroplast envelope	13	239	1.5e-05
GO:0016020	membrane	67	3254	1.7e-05
GO:0016021	integral component of membrane	43	1772	2.2e-05
GO:0009535	chloroplast thylakoid membrane	10	146	2.4e-05
GO:0055035	plastid thylakoid membrane	10	147	2.5e-05
GO:0031224	intrinsic component of membrane	43	1827	4.4e-05
GO:0044424	intracellular part	93	5234	8.1e-05
GO:0043229	intracellular organelle	82	4473	9.6e-05
GO:0043226	organelle	82	4478	0.0001
GO:0005622	intracellular	94	5433	0.0002
GO:0031967	organelle envelope	14	405	0.00072
GO:0031975	envelope	14	408	0.00077
GO:0044464	cell part	96	5929	0.0017
GO:0005623	cell	96	5929	0.0017
GO:0044446	intracellular organelle part	34	1702	0.0045
GO:0044422	organelle part	34	1703	0.0046
GO:0071944	cell periphery	5	750	0.96
GO:0043232	intracellular non-membrane-bounded organelle	8	900	0.87
GO:0043228	non-membrane-bounded organelle	8	901	0.87
GO:0005634	nucleus	18	1946	0.93

## Sheet: als1-17
S3 Table. Enrichment of Gene Ontology (GO) groups of DEGs. Among ontology categories, biological process was used for the analysis.
als1-1a up-regulated DEGs					als1-1a down-regulated DEGs
GO term	Description	Number in input list	Number in BG/Ref	Adjusted P	GO term	Description	Number in input list	Number in BG/Ref	Adjusted P
GO:0009765	photosynthesis, light harvesting	6	48	1e-06	GO:0006979	response to oxidative stress	6	265	0.0096
GO:0018298	protein-chromophore linkage	6	48	1e-06	GO:0055114	oxidation-reduction process	22	1966	0.012
GO:0055114	oxidation-reduction process	27	1966	7.3e-05	GO:0044710	single-organism metabolic process	37	4138	0.035
GO:0015979	photosynthesis	9	279	7.7e-05	GO:0051704	multi-organism process	7	501	0.053
GO:0008152	metabolic process	88	10962	0.00028	GO:0044699	single-organism process	51	6442	0.091
GO:0019684	photosynthesis, light reaction	7	209	0.00039	GO:0006468	protein phosphorylation	13	1342	0.12
GO:0042440	pigment metabolic process	5	187	0.0068	GO:0046394	carboxylic acid biosynthetic process	5	394	0.13
GO:0006091	generation of precursor metabolites and energy	7	380	0.01	GO:0055085	transmembrane transport	8	764	0.14
GO:0070647	protein modification by small protein conjugation or removal	6	307	0.013	GO:0044262	cellular carbohydrate metabolic process	5	410	0.14
GO:0016567	protein ubiquitination	5	232	0.016	GO:0016310	phosphorylation	14	1544	0.15
GO:0008299	isoprenoid biosynthetic process	5	233	0.016	GO:0044702	single organism reproductive process	7	662	0.16
GO:0036211	protein modification process	22	2202	0.017	GO:0007154	cell communication	9	944	0.18
GO:0006464	cellular protein modification process	22	2202	0.017	GO:0016053	organic acid biosynthetic process	5	486	0.23
GO:0032446	protein modification by small protein conjugation	5	239	0.018	GO:0022414	reproductive process	7	751	0.24
GO:0006720	isoprenoid metabolic process	5	240	0.018	GO:0000003	reproduction	7	751	0.24
GO:0043412	macromolecule modification	23	2404	0.024	GO:0006629	lipid metabolic process	8	983	0.34
GO:0044710	single-organism metabolic process	34	4138	0.047	GO:0044283	small molecule biosynthetic process	5	597	0.37
GO:0019538	protein metabolic process	29	3482	0.058	GO:0006950	response to stress	12	1645	0.42
GO:0044267	cellular protein metabolic process	25	2992	0.074	GO:0032501	multicellular organismal process	8	1171	0.53
GO:0044255	cellular lipid metabolic process	7	680	0.13	GO:0008152	metabolic process	73	10962	0.56
GO:0008610	lipid biosynthetic process	6	553	0.13	GO:0006796	phosphate-containing compound metabolic process	15	2269	0.56
GO:0044237	cellular metabolic process	53	7438	0.13	GO:0006793	phosphorus metabolic process	15	2279	0.57
GO:0044260	cellular macromolecule metabolic process	41	5663	0.15	GO:0006952	defense response	5	764	0.58
GO:0043170	macromolecule metabolic process	45	6291	0.15	GO:0005975	carbohydrate metabolic process	7	1114	0.62
GO:0044699	single-organism process	45	6442	0.2	GO:0007165	signal transduction	5	806	0.63
GO:2001141	regulation of RNA biosynthetic process	13	1628	0.21	GO:0006508	proteolysis	5	802	0.63
GO:0006355	regulation of transcription, DNA-templated	13	1626	0.21	GO:0044700	single organism signaling	5	819	0.64
GO:1903506	regulation of nucleic acid-templated transcription	13	1628	0.21	GO:0044711	single-organism biosynthetic process	9	1462	0.65
GO:0051252	regulation of RNA metabolic process	13	1637	0.22	GO:0023052	signaling	5	821	0.65
GO:0044238	primary metabolic process	54	7911	0.22	GO:0044763	single-organism cellular process	25	4039	0.7
GO:0065007	biological regulation	25	3442	0.23	GO:0036211	protein modification process	13	2202	0.72
GO:0019219	regulation of nucleobase-containing compound metabolic process	13	1703	0.26	GO:0006464	cellular protein modification process	13	2202	0.72
GO:0050789	regulation of biological process	22	3076	0.27	GO:0019752	carboxylic acid metabolic process	5	915	0.74
GO:0009058	biosynthetic process	29	4157	0.27	GO:0010468	regulation of gene expression	10	1748	0.74
GO:0010556	regulation of macromolecule biosynthetic process	13	1726	0.28	GO:0060255	regulation of macromolecule metabolic process	11	1931	0.75
GO:0031326	regulation of cellular biosynthetic process	13	1736	0.28	GO:0050896	response to stimulus	16	2747	0.76
GO:2000112	regulation of cellular macromolecule biosynthetic process	13	1724	0.28	GO:0043436	oxoacid metabolic process	5	941	0.76
GO:0071704	organic substance metabolic process	56	8427	0.29	GO:2001141	regulation of RNA biosynthetic process	9	1628	0.77
GO:0010468	regulation of gene expression	13	1748	0.29	GO:1903506	regulation of nucleic acid-templated transcription	9	1628	0.77
GO:0009889	regulation of biosynthetic process	13	1757	0.3	GO:0050789	regulation of biological process	18	3076	0.77
GO:0044249	cellular biosynthetic process	27	3904	0.3	GO:0006355	regulation of transcription, DNA-templated	9	1626	0.77
GO:0051171	regulation of nitrogen compound metabolic process	13	1767	0.3	GO:0051252	regulation of RNA metabolic process	9	1637	0.78
GO:0080090	regulation of primary metabolic process	14	1927	0.31	GO:0050794	regulation of cellular process	16	2834	0.8
GO:0060255	regulation of macromolecule metabolic process	14	1931	0.31	GO:0019222	regulation of metabolic process	11	2006	0.8
GO:0046483	heterocycle metabolic process	24	3453	0.31	GO:0042221	response to chemical	5	1009	0.81
GO:0006351	transcription, DNA-templated	13	1780	0.31	GO:0019438	aromatic compound biosynthetic process	12	2195	0.81
GO:0031323	regulation of cellular metabolic process	14	1929	0.31	GO:0019219	regulation of nucleobase-containing compound metabolic process	9	1703	0.81
GO:0097659	nucleic acid-templated transcription	13	1782	0.32	GO:2000112	regulation of cellular macromolecule biosynthetic process	9	1724	0.82
GO:1901576	organic substance biosynthetic process	27	3949	0.32	GO:0010556	regulation of macromolecule biosynthetic process	9	1726	0.82
GO:0032774	RNA biosynthetic process	13	1783	0.32	GO:0043412	macromolecule modification	13	2404	0.83
GO:0006725	cellular aromatic compound metabolic process	24	3507	0.34	GO:0031326	regulation of cellular biosynthetic process	9	1736	0.83
GO:0019222	regulation of metabolic process	14	2006	0.37	GO:0080090	regulation of primary metabolic process	10	1927	0.84
GO:0006807	nitrogen compound metabolic process	28	4232	0.39	GO:0051171	regulation of nitrogen compound metabolic process	9	1767	0.84
GO:0034645	cellular macromolecule biosynthetic process	19	2814	0.39	GO:0031323	regulation of cellular metabolic process	10	1929	0.84
GO:0090304	nucleic acid metabolic process	19	2843	0.4	GO:0009889	regulation of biosynthetic process	9	1757	0.84
GO:0006629	lipid metabolic process	7	983	0.41	GO:0006082	organic acid metabolic process	5	1052	0.84
GO:0044711	single-organism biosynthetic process	10	1462	0.42	GO:1901362	organic cyclic compound biosynthetic process	12	2282	0.85
GO:0009059	macromolecule biosynthetic process	19	2863	0.42	GO:0097659	nucleic acid-templated transcription	9	1782	0.85
GO:0009987	cellular process	57	8996	0.46	GO:0065007	biological regulation	19	3442	0.85
GO:1901360	organic cyclic compound metabolic process	23	3579	0.47	GO:0032774	RNA biosynthetic process	9	1783	0.85
GO:0006139	nucleobase-containing compound metabolic process	21	3269	0.47	GO:0006810	transport	11	2114	0.85
GO:0019637	organophosphate metabolic process	5	742	0.49	GO:0006351	transcription, DNA-templated	9	1780	0.85
GO:0018130	heterocycle biosynthetic process	14	2177	0.49	GO:0051234	establishment of localization	11	2167	0.87
GO:0016070	RNA metabolic process	16	2493	0.49	GO:0051179	localization	11	2226	0.89
GO:0010033	response to organic substance	5	753	0.5	GO:0051716	cellular response to stimulus	5	1180	0.9
GO:0019438	aromatic compound biosynthetic process	14	2195	0.5	GO:0019538	protein metabolic process	18	3482	0.91
GO:0050794	regulation of cellular process	18	2834	0.5	GO:0044281	small molecule metabolic process	7	1610	0.92
GO:0034654	nucleobase-containing compound biosynthetic process	13	2027	0.5	GO:0034654	nucleobase-containing compound biosynthetic process	9	2027	0.93
GO:0034641	cellular nitrogen compound metabolic process	24	3883	0.55	GO:0018130	heterocycle biosynthetic process	10	2177	0.93
GO:0006796	phosphate-containing compound metabolic process	14	2269	0.55	GO:0044267	cellular protein metabolic process	14	2992	0.95
GO:1901362	organic cyclic compound biosynthetic process	14	2282	0.56	GO:1901576	organic substance biosynthetic process	18	3949	0.98
GO:1901564	organonitrogen compound metabolic process	10	1622	0.56	GO:0071704	organic substance metabolic process	45	8427	0.98
GO:0007165	signal transduction	5	806	0.56	GO:0044238	primary metabolic process	42	7911	0.98
GO:0006508	proteolysis	5	802	0.56	GO:0071840	cellular component organization or biogenesis	6	1878	0.99
GO:0006793	phosphorus metabolic process	14	2279	0.56	GO:0044271	cellular nitrogen compound biosynthetic process	10	2675	0.99
GO:0044700	single organism signaling	5	819	0.58	GO:0044249	cellular biosynthetic process	17	3904	0.99
GO:0023052	signaling	5	821	0.58	GO:0043170	macromolecule metabolic process	30	6291	0.99
GO:0044271	cellular nitrogen compound biosynthetic process	16	2675	0.6	GO:0034645	cellular macromolecule biosynthetic process	11	2814	0.99
GO:0006468	protein phosphorylation	8	1342	0.6	GO:0016070	RNA metabolic process	9	2493	0.99
GO:0007275	multicellular organism development	6	1037	0.63	GO:0010467	gene expression	10	2857	0.99
GO:0044707	single-multicellular organism process	6	1064	0.65	GO:0009059	macromolecule biosynthetic process	11	2863	0.99
GO:0044281	small molecule metabolic process	9	1610	0.68	GO:0009058	biosynthetic process	18	4157	0.99
GO:0019752	carboxylic acid metabolic process	5	915	0.68	GO:1901360	organic cyclic compound metabolic process	13	3579	1
GO:0043436	oxoacid metabolic process	5	941	0.7	GO:0090304	nucleic acid metabolic process	9	2843	1
GO:0007154	cell communication	5	944	0.7	GO:0046483	heterocycle metabolic process	11	3453	1
GO:0005975	carbohydrate metabolic process	6	1114	0.7	GO:0044260	cellular macromolecule metabolic process	25	5663	1
GO:0044767	single-organism developmental process	6	1151	0.73	GO:0044237	cellular metabolic process	34	7438	1
GO:0032501	multicellular organismal process	6	1171	0.74	GO:0034641	cellular nitrogen compound metabolic process	11	3883	1
GO:0048856	anatomical structure development	6	1170	0.74	GO:0009987	cellular process	42	8996	1
GO:0051716	cellular response to stimulus	6	1180	0.75	GO:0006807	nitrogen compound metabolic process	13	4232	1
GO:0016310	phosphorylation	8	1544	0.75	GO:0006725	cellular aromatic compound metabolic process	13	3507	1
GO:0032502	developmental process	6	1187	0.75	GO:0006139	nucleobase-containing compound metabolic process	9	3269	1
GO:0042221	response to chemical	5	1009	0.76	GO:0051213	dioxygenase activity	6	241	0.0062
GO:0006082	organic acid metabolic process	5	1052	0.79	GO:0016491	oxidoreductase activity	22	1996	0.014
GO:0010467	gene expression	15	2857	0.79	GO:0005509	calcium ion binding	5	253	0.029
GO:1901566	organonitrogen compound biosynthetic process	5	1150	0.85	GO:0016758	transferase activity, transferring hexosyl groups	8	562	0.037
GO:0044763	single-organism cellular process	21	4039	0.85	GO:0003824	catalytic activity	71	8985	0.039
GO:0006810	transport	9	2114	0.92	GO:0016757	transferase activity, transferring glycosyl groups	8	631	0.064
GO:0051234	establishment of localization	9	2167	0.93	GO:0004672	protein kinase activity	13	1229	0.07
GO:0051179	localization	9	2226	0.94	GO:0004674	protein serine/threonine kinase activity	10	893	0.079
GO:0050896	response to stimulus	11	2747	0.96	GO:0032559	adenyl ribonucleotide binding	23	2589	0.097
GO:0016168	chlorophyll binding	6	49	1.1e-06	GO:0030554	adenyl nucleotide binding	23	2629	0.11
GO:0046906	tetrapyrrole binding	16	712	1.1e-05	GO:0016773	phosphotransferase activity, alcohol group as acceptor	13	1365	0.13
GO:0016705	oxidoreductase activity, acting on paired donors, with incorporation or reduction of molecular oxygen	15	759	8.8e-05	GO:0005524	ATP binding	19	2172	0.14
GO:0016491	oxidoreductase activity	27	1996	9.4e-05	GO:0032553	ribonucleotide binding	24	2875	0.15
GO:0005506	iron ion binding	12	634	0.00067	GO:0016301	kinase activity	13	1409	0.15
GO:0004497	monooxygenase activity	9	456	0.0024	GO:0097367	carbohydrate derivative binding	24	2913	0.17
GO:0043167	ion binding	36	3668	0.0028	GO:0032555	purine ribonucleotide binding	23	2832	0.19
GO:0046872	metal ion binding	34	3477	0.004	GO:0032550	purine ribonucleoside binding	23	2832	0.19
GO:0043169	cation binding	34	3485	0.0041	GO:0032549	ribonucleoside binding	23	2842	0.19
GO:0001071	nucleic acid binding transcription factor activity	12	838	0.0064	GO:0001883	purine nucleoside binding	23	2832	0.19
GO:0003700	transcription factor activity, sequence-specific DNA binding	12	838	0.0064	GO:0001882	nucleoside binding	23	2842	0.19
GO:0020037	heme binding	10	661	0.0088	GO:0017076	purine nucleotide binding	23	2872	0.21
GO:0051213	dioxygenase activity	5	241	0.018	GO:0016772	transferase activity, transferring phosphorus-containing groups	14	1652	0.22
GO:0046914	transition metal ion binding	22	2239	0.021	GO:0016740	transferase activity	26	3349	0.24
GO:0009055	electron carrier activity	9	731	0.04	GO:0005506	iron ion binding	6	634	0.25
GO:0003824	catalytic activity	66	8985	0.044	GO:0035639	purine ribonucleoside triphosphate binding	19	2415	0.26
GO:0016874	ligase activity	5	309	0.045	GO:0005488	binding	88	12533	0.27
GO:0048037	cofactor binding	6	550	0.13	GO:0020037	heme binding	6	661	0.28
GO:1901363	heterocyclic compound binding	49	6919	0.15	GO:0046872	metal ion binding	26	3477	0.3
GO:0097159	organic cyclic compound binding	49	6921	0.15	GO:0043169	cation binding	26	3485	0.31
GO:0005488	binding	83	12533	0.2	GO:0043167	ion binding	27	3668	0.33
GO:0070011	peptidase activity, acting on L-amino acid peptides	5	556	0.27	GO:0046906	tetrapyrrole binding	6	712	0.34
GO:0008233	peptidase activity	5	570	0.28	GO:0017111	nucleoside-triphosphatase activity	6	712	0.34
GO:0003677	DNA binding	13	1897	0.4	GO:1901265	nucleoside phosphate binding	25	3445	0.36
GO:0008270	zinc ion binding	8	1360	0.61	GO:0000166	nucleotide binding	25	3445	0.36
GO:0003676	nucleic acid binding	19	3223	0.64	GO:0016462	pyrophosphatase activity	6	739	0.38
GO:0004674	protein serine/threonine kinase activity	5	893	0.66	GO:0036094	small molecule binding	25	3482	0.39
GO:0016740	transferase activity	18	3349	0.78	GO:0016818	hydrolase activity, acting on acid anhydrides, in phosphorus-containing anhydrides	6	752	0.39
GO:0005524	ATP binding	11	2172	0.8	GO:0016705	oxidoreductase activity, acting on paired donors, with incorporation or reduction of molecular oxygen	6	759	0.4
GO:0016787	hydrolase activity	14	2762	0.83	GO:0005515	protein binding	32	4537	0.4
GO:0035639	purine ribonucleoside triphosphate binding	12	2415	0.83	GO:0016817	hydrolase activity, acting on acid anhydrides	6	770	0.41
GO:0004672	protein kinase activity	5	1229	0.88	GO:0016787	hydrolase activity	19	2762	0.49
GO:0032553	ribonucleotide binding	13	2875	0.92	GO:0009055	electron carrier activity	5	731	0.54
GO:0097367	carbohydrate derivative binding	13	2913	0.93	GO:0003677	DNA binding	12	1897	0.62
GO:0016773	phosphotransferase activity, alcohol group as acceptor	5	1365	0.93	GO:1901363	heterocyclic compound binding	45	6919	0.63
GO:0005515	protein binding	22	4537	0.93	GO:0097159	organic cyclic compound binding	45	6921	0.63
GO:0016301	kinase activity	5	1409	0.94	GO:0003700	transcription factor activity, sequence-specific DNA binding	5	838	0.66
GO:0032559	adenyl ribonucleotide binding	11	2589	0.94	GO:0001071	nucleic acid binding transcription factor activity	5	838	0.66
GO:0032549	ribonucleoside binding	12	2842	0.95	GO:0046914	transition metal ion binding	11	2239	0.89
GO:0017076	purine nucleotide binding	12	2872	0.95	GO:0003676	nucleic acid binding	15	3223	0.96
GO:0032555	purine ribonucleotide binding	12	2832	0.95	GO:0016021	integral component of membrane	11	1772	0.65
GO:0032550	purine ribonucleoside binding	12	2832	0.95	GO:0031224	intrinsic component of membrane	11	1827	0.69
GO:0000166	nucleotide binding	15	3445	0.95	GO:0044425	membrane part	11	2122	0.85
GO:0030554	adenyl nucleotide binding	11	2629	0.95	GO:0005634	nucleus	10	1946	0.85
GO:0001883	purine nucleoside binding	12	2832	0.95	GO:0016020	membrane	14	3254	0.98
GO:0001882	nucleoside binding	12	2842	0.95	GO:0044464	cell part	21	5929	1
GO:1901265	nucleoside phosphate binding	15	3445	0.95	GO:0044444	cytoplasmic part	6	2814	1
GO:0036094	small molecule binding	15	3482	0.96	GO:0044424	intracellular part	19	5234	1
GO:0016772	transferase activity, transferring phosphorus-containing groups	5	1652	0.98	GO:0043231	intracellular membrane-bounded organelle	15	3912	1
GO:0009579	thylakoid	15	321	2.6e-09	GO:0043229	intracellular organelle	17	4473	1
GO:0009521	photosystem	8	96	2.7e-07	GO:0043227	membrane-bounded organelle	15	3916	1
GO:0034357	photosynthetic membrane	11	234	3.6e-07	GO:0043226	organelle	17	4478	1
GO:0009523	photosystem II	7	73	6.4e-07	GO:0005737	cytoplasm	8	3141	1
GO:0044436	thylakoid part	11	250	6.8e-07	GO:0005623	cell	21	5929	1
GO:0009522	photosystem I	6	50	1.2e-06	GO:0005622	intracellular	19	5433	1
GO:0098796	membrane protein complex	9	322	0.00022
GO:0009507	chloroplast	16	975	0.00041
GO:0009536	plastid	16	1014	0.00062
GO:0009534	chloroplast thylakoid	6	202	0.0019
GO:0031976	plastid thylakoid	6	203	0.0019
GO:0043234	protein complex	15	1075	0.003
GO:0031984	organelle subcompartment	6	290	0.01
GO:0009941	chloroplast envelope	5	239	0.018
GO:0044434	chloroplast part	8	528	0.018
GO:0032991	macromolecular complex	17	1585	0.02
GO:0044435	plastid part	8	542	0.021
GO:0009526	plastid envelope	5	251	0.021
GO:0005622	intracellular	41	5433	0.091
GO:0031975	envelope	5	408	0.11
GO:0031967	organelle envelope	5	405	0.11
GO:0044424	intracellular part	39	5234	0.11
GO:0043231	intracellular membrane-bounded organelle	29	3912	0.17
GO:0043227	membrane-bounded organelle	29	3916	0.17
GO:0044425	membrane part	17	2122	0.17
GO:0016021	integral component of membrane	14	1772	0.21
GO:0044464	cell part	41	5929	0.24
GO:0005623	cell	41	5929	0.24
GO:0031224	intrinsic component of membrane	14	1827	0.25
GO:0043229	intracellular organelle	31	4473	0.28
GO:0043226	organelle	31	4478	0.28
GO:0005634	nucleus	13	1946	0.44
GO:0016020	membrane	21	3254	0.46
GO:0044422	organelle part	11	1703	0.49
GO:0044446	intracellular organelle part	11	1702	0.49
GO:0044444	cytoplasmic part	18	2814	0.49
GO:0005737	cytoplasm	20	3141	0.49
GO:0043232	intracellular non-membrane-bounded organelle	5	900	0.66
GO:0043228	non-membrane-bounded organelle	5	901	0.66

## Sheet: als1-26
S5 Table. Enrichment of Gene Ontology (GO) groups of DEGs. Among ontology categories, biological process was used for the analysis.
als1-1a up-regulated DEGs					als1-1a down-regulated DEGs
GO term	Description	Number in input list	Number in BG/Ref	Adjusted P	GO term	Description	Number in input list	Number in BG/Ref	Adjusted P
GO:0007017	microtubule-based process	20	177	1.7e-13	GO:0009875	pollen-pistil interaction	10	66	2.5e-07
GO:0051726	regulation of cell cycle	18	148	9.5e-13	GO:0008037	cell recognition	10	66	2.5e-07
GO:0007049	cell cycle	25	346	1.7e-12	GO:0048544	recognition of pollen	10	66	2.5e-07
GO:0009765	photosynthesis, light harvesting	12	48	3.9e-12	GO:0044706	multi-multicellular organism process	10	128	5.6e-05
GO:0031324	negative regulation of cellular metabolic process	21	246	6.2e-12	GO:0009856	pollination	10	128	5.6e-05
GO:0032268	regulation of cellular protein metabolic process	21	262	1.9e-11	GO:0006468	protein phosphorylation	36	1342	0.0013
GO:0051246	regulation of protein metabolic process	21	270	3.2e-11	GO:0044703	multi-organism reproductive process	10	199	0.0015
GO:1903047	mitotic cell cycle process	15	119	4.9e-11	GO:0051704	multi-organism process	17	501	0.0029
GO:0018298	protein-chromophore linkage	11	48	7.1e-11	GO:0016310	phosphorylation	38	1544	0.0041
GO:0010466	negative regulation of peptidase activity	11	48	7.1e-11	GO:0015698	inorganic anion transport	5	82	0.011
GO:0052547	regulation of peptidase activity	11	48	7.1e-11	GO:0007154	cell communication	24	944	0.015
GO:0009892	negative regulation of metabolic process	21	285	8.1e-11	GO:0055085	transmembrane transport	20	764	0.019
GO:0045861	negative regulation of proteolysis	11	49	8.6e-11	GO:0055114	oxidation-reduction process	38	1966	0.1
GO:0048523	negative regulation of cellular process	22	320	9.8e-11	GO:0006820	anion transport	5	164	0.12
GO:0030162	regulation of proteolysis	11	50	1e-10	GO:0044036	cell wall macromolecule metabolic process	5	164	0.12
GO:0051346	negative regulation of hydrolase activity	11	53	1.8e-10	GO:0005975	carbohydrate metabolic process	22	1114	0.16
GO:0010605	negative regulation of macromolecule metabolic process	20	274	2.7e-10	GO:0098542	defense response to other organism	6	236	0.17
GO:0051301	cell division	16	164	3.6e-10	GO:0048583	regulation of response to stimulus	7	297	0.19
GO:0050790	regulation of catalytic activity	23	379	3.7e-10	GO:0006796	phosphate-containing compound metabolic process	40	2269	0.23
GO:0000278	mitotic cell cycle	16	171	6.4e-10	GO:0006793	phosphorus metabolic process	40	2279	0.24
GO:0065009	regulation of molecular function	23	393	7.1e-10	GO:0036211	protein modification process	38	2202	0.28
GO:0051336	regulation of hydrolase activity	11	64	1.1e-09	GO:0006464	cellular protein modification process	38	2202	0.28
GO:0032269	negative regulation of cellular protein metabolic process	13	111	2.2e-09	GO:0043207	response to external biotic stimulus	6	297	0.32
GO:0051248	negative regulation of protein metabolic process	13	111	2.2e-09	GO:0051707	response to other organism	6	297	0.32
GO:0022402	cell cycle process	17	238	8.4e-09	GO:0030001	metal ion transport	6	295	0.32
GO:0048519	negative regulation of biological process	22	434	2e-08	GO:0044702	single organism reproductive process	12	662	0.34
GO:0052548	regulation of endopeptidase activity	8	37	4.4e-08	GO:0009605	response to external stimulus	8	422	0.34
GO:0010951	negative regulation of endopeptidase activity	8	37	4.4e-08	GO:0006508	proteolysis	14	802	0.37
GO:0000910	cytokinesis	10	82	1.2e-07	GO:0005976	polysaccharide metabolic process	8	435	0.37
GO:0000911	cytokinesis by cell plate formation	9	62	1.3e-07	GO:0007165	signal transduction	14	806	0.38
GO:0006275	regulation of DNA replication	9	63	1.5e-07	GO:0000003	reproduction	13	751	0.39
GO:1902410	mitotic cytokinetic process	9	67	2.4e-07	GO:0006073	cellular glucan metabolic process	5	260	0.39
GO:0010324	membrane invagination	9	67	2.4e-07	GO:0044042	glucan metabolic process	5	260	0.39
GO:0032506	cytokinetic process	9	67	2.4e-07	GO:0022414	reproductive process	13	751	0.39
GO:0010564	regulation of cell cycle process	9	69	3e-07	GO:0044700	single organism signaling	14	819	0.4
GO:0000281	mitotic cytokinesis	9	69	3e-07	GO:0023052	signaling	14	821	0.41
GO:0000226	microtubule cytoskeleton organization	10	92	3.1e-07	GO:0006952	defense response	13	764	0.42
GO:0043086	negative regulation of catalytic activity	15	239	3.1e-07	GO:0044262	cellular carbohydrate metabolic process	7	410	0.46
GO:0061640	cytoskeleton-dependent cytokinesis	9	70	3.4e-07	GO:2001141	regulation of RNA biosynthetic process	26	1628	0.48
GO:0044092	negative regulation of molecular function	15	241	3.4e-07	GO:0035556	intracellular signal transduction	5	293	0.48
GO:0051052	regulation of DNA metabolic process	10	99	5.8e-07	GO:0008152	metabolic process	172	10962	0.48
GO:0007346	regulation of mitotic cell cycle	8	54	5.8e-07	GO:0006355	regulation of transcription, DNA-templated	26	1626	0.48
GO:0045859	regulation of protein kinase activity	8	57	8.4e-07	GO:1903506	regulation of nucleic acid-templated transcription	26	1628	0.48
GO:0001932	regulation of protein phosphorylation	8	57	8.4e-07	GO:0043412	macromolecule modification	38	2404	0.49
GO:0043549	regulation of kinase activity	8	58	9.5e-07	GO:0051252	regulation of RNA metabolic process	26	1637	0.49
GO:0042325	regulation of phosphorylation	8	59	1.1e-06	GO:0006811	ion transport	10	630	0.52
GO:0008283	cell proliferation	10	107	1.1e-06	GO:0006810	transport	33	2114	0.53
GO:0051338	regulation of transferase activity	8	60	1.2e-06	GO:0009416	response to light stimulus	5	312	0.54
GO:0019684	photosynthesis, light reaction	13	209	2.1e-06	GO:0044765	single-organism transport	11	705	0.54
GO:0019220	regulation of phosphate metabolic process	10	123	3.6e-06	GO:0009607	response to biotic stimulus	6	386	0.56
GO:0051174	regulation of phosphorus metabolic process	10	123	3.6e-06	GO:0044264	cellular polysaccharide metabolic process	5	326	0.58
GO:0051567	histone H3-K9 methylation	8	73	4.6e-06	GO:0019219	regulation of nucleobase-containing compound metabolic process	26	1703	0.58
GO:0061647	histone H3-K9 modification	8	73	4.6e-06	GO:1902578	single-organism localization	11	724	0.58
GO:0007018	microtubule-based movement	7	51	4.8e-06	GO:0097659	nucleic acid-templated transcription	27	1782	0.59
GO:1901987	regulation of cell cycle phase transition	6	35	7.4e-06	GO:0051234	establishment of localization	33	2167	0.59
GO:1901990	regulation of mitotic cell cycle phase transition	6	35	7.4e-06	GO:0006351	transcription, DNA-templated	27	1780	0.59
GO:0080090	regulation of primary metabolic process	45	1927	8.2e-06	GO:0032774	RNA biosynthetic process	27	1783	0.59
GO:0031323	regulation of cellular metabolic process	45	1929	8.4e-06	GO:0010556	regulation of macromolecule biosynthetic process	26	1726	0.6
GO:0015979	photosynthesis	14	279	9.2e-06	GO:2000112	regulation of cellular macromolecule biosynthetic process	26	1724	0.6
GO:0006270	DNA replication initiation	6	37	9.8e-06	GO:0006812	cation transport	7	475	0.61
GO:1904029	regulation of cyclin-dependent protein kinase activity	6	37	9.8e-06	GO:0009314	response to radiation	5	337	0.61
GO:0000079	regulation of cyclin-dependent protein serine/threonine kinase activity	6	37	9.8e-06	GO:0016051	carbohydrate biosynthetic process	5	343	0.62
GO:0044772	mitotic cell cycle phase transition	6	38	1.1e-05	GO:0031326	regulation of cellular biosynthetic process	26	1736	0.62
GO:0016570	histone modification	11	174	1.1e-05	GO:0071554	cell wall organization or biogenesis	7	480	0.62
GO:0044770	cell cycle phase transition	6	39	1.3e-05	GO:0010468	regulation of gene expression	26	1748	0.63
GO:0006928	movement of cell or subcellular component	7	63	1.7e-05	GO:0009889	regulation of biosynthetic process	26	1757	0.64
GO:0016569	covalent chromatin modification	11	184	1.9e-05	GO:0032501	multicellular organismal process	17	1171	0.65
GO:0060255	regulation of macromolecule metabolic process	44	1931	1.9e-05	GO:0051171	regulation of nitrogen compound metabolic process	26	1767	0.65
GO:0006260	DNA replication	10	153	2.2e-05	GO:0051179	localization	33	2226	0.65
GO:0019222	regulation of metabolic process	45	2006	2.2e-05	GO:0019538	protein metabolic process	52	3482	0.66
GO:0031399	regulation of protein modification process	9	122	2.3e-05	GO:0050794	regulation of cellular process	42	2834	0.66
GO:0071900	regulation of protein serine/threonine kinase activity	6	44	2.4e-05	GO:0045229	external encapsulating structure organization	5	362	0.67
GO:0000086	G2/M transition of mitotic cell cycle	5	28	3.7e-05	GO:0050896	response to stimulus	40	2747	0.7
GO:0044839	cell cycle G2/M phase transition	5	28	3.7e-05	GO:0080090	regulation of primary metabolic process	27	1927	0.75
GO:0010389	regulation of G2/M transition of mitotic cell cycle	5	28	3.7e-05	GO:0060255	regulation of macromolecule metabolic process	27	1931	0.75
GO:1902749	regulation of cell cycle G2/M phase transition	5	28	3.7e-05	GO:0031323	regulation of cellular metabolic process	27	1929	0.75
GO:0006261	DNA-dependent DNA replication	8	100	3.8e-05	GO:0050789	regulation of biological process	44	3076	0.76
GO:0007010	cytoskeleton organization	11	203	4.4e-05	GO:0009725	response to hormone	6	499	0.79
GO:0018022	peptidyl-lysine methylation	8	113	8.6e-05	GO:0042221	response to chemical	13	1009	0.8
GO:0034968	histone lysine methylation	8	113	8.6e-05	GO:0019222	regulation of metabolic process	27	2006	0.81
GO:0006342	chromatin silencing	7	85	9.9e-05	GO:0048519	negative regulation of biological process	5	434	0.81
GO:0045814	negative regulation of gene expression, epigenetic	7	85	9.9e-05	GO:0051716	cellular response to stimulus	15	1180	0.82
GO:0050794	regulation of cellular process	55	2834	0.00012	GO:0032787	monocarboxylic acid metabolic process	7	597	0.82
GO:1902589	single-organism organelle organization	12	274	0.00014	GO:0009719	response to endogenous stimulus	6	518	0.82
GO:0040029	regulation of gene expression, epigenetic	8	128	0.00019	GO:0044723	single-organism carbohydrate metabolic process	7	600	0.83
GO:0016571	histone methylation	8	128	0.00019	GO:0034654	nucleobase-containing compound biosynthetic process	27	2027	0.83
GO:0048449	floral organ formation	6	67	0.00021	GO:0065007	biological regulation	47	3442	0.86
GO:0006091	generation of precursor metabolites and energy	14	380	0.00022	GO:0006950	response to stress	21	1645	0.86
GO:0006325	chromatin organization	13	338	0.00025	GO:0008610	lipid biosynthetic process	6	553	0.86
GO:0050789	regulation of biological process	57	3076	0.0003	GO:0018130	heterocycle biosynthetic process	28	2177	0.88
GO:0048563	post-embryonic organ morphogenesis	6	73	0.00032	GO:0019438	aromatic compound biosynthetic process	28	2195	0.89
GO:0048444	floral organ morphogenesis	6	73	0.00032	GO:0009628	response to abiotic stimulus	7	658	0.89
GO:0065007	biological regulation	62	3442	0.00032	GO:1901700	response to oxygen-containing compound	5	499	0.89
GO:0031327	negative regulation of cellular biosynthetic process	9	177	0.00034	GO:1901362	organic cyclic compound biosynthetic process	29	2282	0.9
GO:0006479	protein methylation	8	140	0.00034	GO:0010033	response to organic substance	8	753	0.9
GO:0008213	protein alkylation	8	140	0.00034	GO:0044267	cellular protein metabolic process	39	2992	0.9
GO:0009890	negative regulation of biosynthetic process	9	179	0.00037	GO:0065008	regulation of biological quality	5	511	0.9
GO:0009887	organ morphogenesis	9	182	0.00041	GO:0006629	lipid metabolic process	11	983	0.9
GO:0006306	DNA methylation	6	77	0.00041	GO:1901575	organic substance catabolic process	9	836	0.91
GO:0006305	DNA alkylation	6	77	0.00041	GO:0009056	catabolic process	10	913	0.91
GO:0006304	DNA modification	6	81	0.00053	GO:0043170	macromolecule metabolic process	87	6291	0.92
GO:0044728	DNA methylation or demethylation	6	81	0.00053	GO:0044699	single-organism process	89	6442	0.93
GO:0071704	organic substance metabolic process	125	8427	0.00054	GO:0044255	cellular lipid metabolic process	6	680	0.95
GO:0043414	macromolecule methylation	10	234	0.0006	GO:0044283	small molecule biosynthetic process	5	597	0.96
GO:0016458	gene silencing	8	154	0.00063	GO:0033036	macromolecule localization	6	694	0.96
GO:0051276	chromosome organization	14	424	0.00064	GO:0044238	primary metabolic process	109	7911	0.96
GO:0031047	gene silencing by RNA	7	120	0.00072	GO:0044710	single-organism metabolic process	52	4138	0.97
GO:0019538	protein metabolic process	61	3482	0.00075	GO:0071702	organic substance transport	7	819	0.97
GO:0018205	peptidyl-lysine modification	8	159	0.00077	GO:0044248	cellular catabolic process	5	656	0.98
GO:0008152	metabolic process	154	10962	0.00078	GO:0071704	organic substance metabolic process	114	8427	0.98
GO:0005975	carbohydrate metabolic process	26	1114	0.00081	GO:0043436	oxoacid metabolic process	7	941	0.99
GO:0006996	organelle organization	25	1071	0.001	GO:0044260	cellular macromolecule metabolic process	71	5663	0.99
GO:0045892	negative regulation of transcription, DNA-templated	7	130	0.0011	GO:0044271	cellular nitrogen compound biosynthetic process	28	2675	0.99
GO:1903507	negative regulation of nucleic acid-templated transcription	7	131	0.0012	GO:0034645	cellular macromolecule biosynthetic process	31	2814	0.99
GO:1902679	negative regulation of RNA biosynthetic process	7	131	0.0012	GO:0016070	RNA metabolic process	27	2493	0.99
GO:0051253	negative regulation of RNA metabolic process	7	132	0.0012	GO:0006082	organic acid metabolic process	8	1052	0.99
GO:2000113	negative regulation of cellular macromolecule biosynthetic process	8	172	0.0012	GO:1901135	carbohydrate derivative metabolic process	5	709	0.99
GO:0010558	negative regulation of macromolecule biosynthetic process	8	173	0.0013	GO:0048731	system development	5	773	0.99
GO:0048646	anatomical structure formation involved in morphogenesis	7	134	0.0013	GO:0019752	carboxylic acid metabolic process	7	915	0.99
GO:0044267	cellular protein metabolic process	53	2992	0.0014	GO:0009059	macromolecule biosynthetic process	32	2863	0.99
GO:0006259	DNA metabolic process	14	464	0.0015	GO:0044763	single-organism cellular process	46	4039	0.99
GO:0006508	proteolysis	20	802	0.0015	GO:0044085	cellular component biogenesis	6	834	0.99
GO:0051172	negative regulation of nitrogen compound metabolic process	8	180	0.0016	GO:0044281	small molecule metabolic process	10	1610	1
GO:0044238	primary metabolic process	116	7911	0.0018	GO:0071840	cellular component organization or biogenesis	11	1878	1
GO:0061024	membrane organization	11	320	0.0018	GO:0044711	single-organism biosynthetic process	12	1462	1
GO:0048569	post-embryonic organ development	6	104	0.0018	GO:1901564	organonitrogen compound metabolic process	9	1622	1
GO:0045934	negative regulation of nucleobase-containing compound metabolic process	7	142	0.0018	GO:0044707	single-multicellular organism process	7	1064	1
GO:0043933	macromolecular complex subunit organization	18	712	0.0023	GO:0006807	nitrogen compound metabolic process	36	4232	1
GO:0048513	animal organ development	9	238	0.0025	GO:0046483	heterocycle metabolic process	30	3453	1
GO:0010629	negative regulation of gene expression	8	202	0.0033	GO:0016043	cellular component organization	11	1736	1
GO:0048856	anatomical structure development	25	1170	0.0033	GO:1901360	organic cyclic compound metabolic process	33	3579	1
GO:0043412	macromolecule modification	43	2404	0.0037	GO:0034641	cellular nitrogen compound metabolic process	31	3883	1
GO:0032502	developmental process	25	1187	0.0039	GO:0006139	nucleobase-containing compound metabolic process	28	3269	1
GO:0036211	protein modification process	40	2202	0.0039	GO:0009987	cellular process	105	8996	1
GO:0006464	cellular protein modification process	40	2202	0.0039	GO:0006725	cellular aromatic compound metabolic process	32	3507	1
GO:0044763	single-organism cellular process	65	4039	0.0041	GO:0009058	biosynthetic process	42	4157	1
GO:0009886	post-embryonic morphogenesis	7	172	0.005	GO:0032502	developmental process	7	1187	1
GO:0044767	single-organism developmental process	24	1151	0.0053	GO:0090304	nucleic acid metabolic process	27	2843	1
GO:0044699	single-organism process	95	6442	0.0055	GO:0007275	multicellular organism development	7	1037	1
GO:0018193	peptidyl-amino acid modification	8	224	0.0059	GO:0010467	gene expression	27	2857	1
GO:0048367	shoot system development	13	489	0.0061	GO:1901576	organic substance biosynthetic process	40	3949	1
GO:0007275	multicellular organism development	22	1037	0.0062	GO:0044767	single-organism developmental process	7	1151	1
GO:0032501	multicellular organismal process	24	1171	0.0065	GO:0048856	anatomical structure development	7	1170	1
GO:0016043	cellular component organization	32	1736	0.0081	GO:0044237	cellular metabolic process	84	7438	1
GO:0044707	single-multicellular organism process	22	1064	0.0082	GO:0044249	cellular biosynthetic process	36	3904	1
GO:0071840	cellular component organization or biogenesis	34	1878	0.0083	GO:0016758	transferase activity, transferring hexosyl groups	23	562	4.1e-05
GO:0009653	anatomical structure morphogenesis	13	519	0.0096	GO:0004674	protein serine/threonine kinase activity	31	893	4.2e-05
GO:0048437	floral organ development	7	196	0.0098	GO:0016757	transferase activity, transferring glycosyl groups	23	631	0.00021
GO:0000272	polysaccharide catabolic process	5	107	0.01	GO:0001871	pattern binding	6	54	0.00031
GO:0048731	system development	17	773	0.011	GO:0030247	polysaccharide binding	6	54	0.00031
GO:0099402	plant organ development	11	432	0.015	GO:0004672	protein kinase activity	35	1229	0.00056
GO:0016052	carbohydrate catabolic process	7	218	0.016	GO:0016772	transferase activity, transferring phosphorus-containing groups	42	1652	0.0014
GO:0032259	methylation	10	391	0.019	GO:0016773	phosphotransferase activity, alcohol group as acceptor	36	1365	0.0017
GO:1901607	alpha-amino acid biosynthetic process	6	176	0.02	GO:0016740	transferase activity	73	3349	0.0018
GO:0048827	phyllome development	8	296	0.026	GO:0003824	catalytic activity	166	8985	0.0026
GO:0009791	post-embryonic development	14	663	0.027	GO:0016301	kinase activity	36	1409	0.0029
GO:0009908	flower development	8	309	0.032	GO:0030246	carbohydrate binding	7	148	0.01
GO:0000003	reproduction	15	751	0.035	GO:0005509	calcium ion binding	9	253	0.02
GO:0022414	reproductive process	15	751	0.035	GO:0005524	ATP binding	46	2172	0.022
GO:0090567	reproductive shoot system development	8	316	0.036	GO:0004553	hydrolase activity, hydrolyzing O-glycosyl compounds	11	360	0.029
GO:0061458	reproductive system development	11	521	0.047	GO:0043565	sequence-specific DNA binding	12	408	0.03
GO:0048608	reproductive structure development	11	521	0.047	GO:0016798	hydrolase activity, acting on glycosyl bonds	11	382	0.041
GO:0009987	cellular process	119	8996	0.051	GO:0030554	adenyl nucleotide binding	52	2629	0.045
GO:0048438	floral whorl development	5	170	0.054	GO:0004175	endopeptidase activity	10	344	0.048
GO:0003006	developmental process involved in reproduction	12	615	0.063	GO:0032559	adenyl ribonucleotide binding	51	2589	0.05
GO:0010016	shoot system morphogenesis	5	185	0.071	GO:0015291	secondary active transmembrane transporter activity	6	171	0.056
GO:0043170	macromolecule metabolic process	85	6291	0.073	GO:0035639	purine ribonucleoside triphosphate binding	47	2415	0.069
GO:1901605	alpha-amino acid metabolic process	6	258	0.088	GO:0022804	active transmembrane transporter activity	9	321	0.07
GO:0006073	cellular glucan metabolic process	6	260	0.091	GO:0008234	cysteine-type peptidase activity	5	138	0.07
GO:0044042	glucan metabolic process	6	260	0.091	GO:0032553	ribonucleotide binding	54	2875	0.087
GO:0044702	single organism reproductive process	12	662	0.095	GO:0051213	dioxygenase activity	7	241	0.089
GO:0019725	cellular homeostasis	5	204	0.097	GO:0097367	carbohydrate derivative binding	54	2913	0.1
GO:0044237	cellular metabolic process	97	7438	0.11	GO:0070011	peptidase activity, acting on L-amino acid peptides	13	556	0.1
GO:0044262	cellular carbohydrate metabolic process	8	410	0.12	GO:0004497	monooxygenase activity	11	456	0.11
GO:0044085	cellular component biogenesis	14	834	0.12	GO:0017076	purine nucleotide binding	53	2872	0.11
GO:0044260	cellular macromolecule metabolic process	75	5663	0.13	GO:0005215	transporter activity	21	998	0.11
GO:0070271	protein complex biogenesis	8	421	0.13	GO:0001071	nucleic acid binding transcription factor activity	18	838	0.11
GO:0006461	protein complex assembly	8	419	0.13	GO:0003700	transcription factor activity, sequence-specific DNA binding	18	838	0.11
GO:0050793	regulation of developmental process	6	298	0.14	GO:0032555	purine ribonucleotide binding	52	2832	0.12
GO:0005976	polysaccharide metabolic process	8	435	0.15	GO:0008233	peptidase activity	13	570	0.12
GO:0071822	protein complex subunit organization	8	447	0.16	GO:0016491	oxidoreductase activity	38	1996	0.12
GO:0048869	cellular developmental process	7	382	0.17	GO:0001883	purine nucleoside binding	52	2832	0.12
GO:0010033	response to organic substance	12	753	0.18	GO:0022857	transmembrane transporter activity	16	737	0.12
GO:0065003	macromolecular complex assembly	8	463	0.18	GO:0032550	purine ribonucleoside binding	52	2832	0.12
GO:0022607	cellular component assembly	10	607	0.18	GO:0032549	ribonucleoside binding	52	2842	0.13
GO:0044264	cellular polysaccharide metabolic process	6	326	0.19	GO:0001882	nucleoside binding	52	2842	0.13
GO:0042592	homeostatic process	5	258	0.19	GO:0016705	oxidoreductase activity, acting on paired donors, with incorporation or reduction of molecular oxygen	16	759	0.14
GO:0016310	phosphorylation	22	1544	0.21	GO:0008289	lipid binding	5	174	0.14
GO:0016053	organic acid biosynthetic process	8	486	0.22	GO:0016835	carbon-oxygen lyase activity	5	198	0.2
GO:0031326	regulation of cellular biosynthetic process	24	1736	0.23	GO:0016706	oxidoreductase activity, acting on paired donors, with incorporation or reduction of molecular oxygen, 2-oxoglutarate as one donor, and incorporation of one atom each of oxygen into both donors	5	199	0.21
GO:0006468	protein phosphorylation	19	1342	0.23	GO:0009055	electron carrier activity	14	731	0.26
GO:0009889	regulation of biosynthetic process	24	1757	0.25	GO:0016787	hydrolase activity	47	2762	0.29
GO:0051171	regulation of nitrogen compound metabolic process	24	1767	0.26	GO:0005506	iron ion binding	12	634	0.29
GO:0030154	cell differentiation	5	288	0.26	GO:0020037	heme binding	12	661	0.34
GO:0034622	cellular macromolecular complex assembly	7	438	0.26	GO:0000166	nucleotide binding	56	3445	0.39
GO:0006629	lipid metabolic process	14	983	0.27	GO:1901265	nucleoside phosphate binding	56	3445	0.39
GO:0043623	cellular protein complex assembly	5	297	0.27	GO:0036094	small molecule binding	56	3482	0.43
GO:0019219	regulation of nucleobase-containing compound metabolic process	23	1703	0.28	GO:0046906	tetrapyrrole binding	12	712	0.44
GO:1901575	organic substance catabolic process	12	836	0.28	GO:0005515	protein binding	70	4537	0.56
GO:0009057	macromolecule catabolic process	7	453	0.29	GO:0022891	substrate-specific transmembrane transporter activity	8	517	0.56
GO:0010556	regulation of macromolecule biosynthetic process	23	1726	0.3	GO:0003677	DNA binding	28	1897	0.65
GO:2000112	regulation of cellular macromolecule biosynthetic process	23	1724	0.3	GO:0022892	substrate-specific transporter activity	8	567	0.66
GO:0008610	lipid biosynthetic process	8	553	0.33	GO:0016829	lyase activity	5	380	0.71
GO:0071554	cell wall organization or biogenesis	7	480	0.34	GO:0015075	ion transmembrane transporter activity	5	393	0.73
GO:0044710	single-organism metabolic process	51	4138	0.38	GO:0005488	binding	188	12533	0.82
GO:0071555	cell wall organization	5	344	0.38	GO:0043531	ADP binding	5	452	0.83
GO:0051186	cofactor metabolic process	7	500	0.38	GO:1901363	heterocyclic compound binding	99	6919	0.87
GO:0009056	catabolic process	12	913	0.39	GO:0097159	organic cyclic compound binding	99	6921	0.87
GO:0044283	small molecule biosynthetic process	8	597	0.41	GO:0017111	nucleoside-triphosphatase activity	8	712	0.87
GO:0042221	response to chemical	13	1009	0.41	GO:0016462	pyrophosphatase activity	8	739	0.89
GO:0045229	external encapsulating structure organization	5	362	0.42	GO:0016818	hydrolase activity, acting on acid anhydrides, in phosphorus-containing anhydrides	8	752	0.9
GO:0044711	single-organism biosynthetic process	18	1462	0.46	GO:0016817	hydrolase activity, acting on acid anhydrides	8	770	0.91
GO:0019693	ribose phosphate metabolic process	5	388	0.48	GO:0043169	cation binding	43	3485	0.96
GO:0048518	positive regulation of biological process	5	394	0.5	GO:0016788	hydrolase activity, acting on ester bonds	7	808	0.97
GO:0046394	carboxylic acid biosynthetic process	5	394	0.5	GO:0046872	metal ion binding	42	3477	0.97
GO:1901362	organic cyclic compound biosynthetic process	27	2282	0.52	GO:0043167	ion binding	44	3668	0.98
GO:0051704	multi-organism process	6	501	0.54	GO:0003676	nucleic acid binding	33	3223	1
GO:2001141	regulation of RNA biosynthetic process	19	1628	0.55	GO:0008270	zinc ion binding	6	1360	1
GO:0006355	regulation of transcription, DNA-templated	19	1626	0.55	GO:0046914	transition metal ion binding	18	2239	1
GO:1903506	regulation of nucleic acid-templated transcription	19	1628	0.55	GO:0005618	cell wall	6	213	0.12
GO:0065008	regulation of biological quality	6	511	0.56	GO:0030312	external encapsulating structure	6	216	0.13
GO:0051252	regulation of RNA metabolic process	19	1637	0.56	GO:0005773	vacuole	6	276	0.27
GO:0055086	nucleobase-containing small molecule metabolic process	6	519	0.57	GO:0005576	extracellular region	6	357	0.49
GO:0044712	single-organism catabolic process	5	432	0.58	GO:0016021	integral component of membrane	26	1772	0.66
GO:0018130	heterocycle biosynthetic process	25	2177	0.58	GO:0031224	intrinsic component of membrane	26	1827	0.72
GO:0006082	organic acid metabolic process	12	1052	0.58	GO:0044425	membrane part	27	2122	0.89
GO:0010468	regulation of gene expression	20	1748	0.58	GO:0071944	cell periphery	8	750	0.9
GO:0006796	phosphate-containing compound metabolic process	26	2269	0.58	GO:0009507	chloroplast	7	975	0.99
GO:0006396	RNA processing	7	616	0.59	GO:0009536	plastid	8	1014	0.99
GO:0006793	phosphorus metabolic process	26	2279	0.59	GO:0016020	membrane	34	3254	1
GO:1901360	organic cyclic compound metabolic process	41	3579	0.6	GO:0044424	intracellular part	33	5234	1
GO:1901566	organonitrogen compound biosynthetic process	13	1150	0.6	GO:0044422	organelle part	9	1703	1
GO:0019438	aromatic compound biosynthetic process	25	2195	0.6	GO:0044464	cell part	42	5929	1
GO:1901135	carbohydrate derivative metabolic process	8	709	0.6	GO:0043229	intracellular organelle	30	4473	1
GO:0046483	heterocycle metabolic process	39	3453	0.63	GO:0005622	intracellular	34	5433	1
GO:1901564	organonitrogen compound metabolic process	18	1622	0.63	GO:0043227	membrane-bounded organelle	29	3916	1
GO:0090304	nucleic acid metabolic process	32	2843	0.63	GO:0044444	cytoplasmic part	16	2814	1
GO:0044248	cellular catabolic process	7	656	0.65	GO:0043231	intracellular membrane-bounded organelle	29	3912	1
GO:0006812	cation transport	5	475	0.66	GO:0005737	cytoplasm	17	3141	1
GO:0009117	nucleotide metabolic process	5	481	0.67	GO:0005623	cell	42	5929	1
GO:0006753	nucleoside phosphate metabolic process	5	483	0.67	GO:0005634	nucleus	16	1946	1
GO:0006725	cellular aromatic compound metabolic process	39	3507	0.67	GO:0044446	intracellular organelle part	9	1702	1
GO:0006139	nucleobase-containing compound metabolic process	36	3269	0.69	GO:0043226	organelle	30	4478	1
GO:0044255	cellular lipid metabolic process	7	680	0.69
GO:0097659	nucleic acid-templated transcription	19	1782	0.7
GO:0006351	transcription, DNA-templated	19	1780	0.7
GO:0032774	RNA biosynthetic process	19	1783	0.7
GO:0009725	response to hormone	5	499	0.7
GO:0044281	small molecule metabolic process	17	1610	0.71
GO:0044723	single-organism carbohydrate metabolic process	6	600	0.71
GO:1901576	organic substance biosynthetic process	43	3949	0.73
GO:0009719	response to endogenous stimulus	5	518	0.73
GO:0006811	ion transport	6	630	0.75
GO:0019752	carboxylic acid metabolic process	9	915	0.75
GO:0034654	nucleobase-containing compound biosynthetic process	21	2027	0.76
GO:0019637	organophosphate metabolic process	7	742	0.77
GO:0043436	oxoacid metabolic process	9	941	0.78
GO:0055114	oxidation-reduction process	20	1966	0.78
GO:0009628	response to abiotic stimulus	6	658	0.79
GO:0006807	nitrogen compound metabolic process	45	4232	0.8
GO:0044249	cellular biosynthetic process	41	3904	0.81
GO:0050896	response to stimulus	28	2747	0.82
GO:0032787	monocarboxylic acid metabolic process	5	597	0.83
GO:0016070	RNA metabolic process	25	2493	0.83
GO:0034641	cellular nitrogen compound metabolic process	40	3883	0.84
GO:0009058	biosynthetic process	43	4157	0.84
GO:0044271	cellular nitrogen compound biosynthetic process	26	2675	0.87
GO:0006950	response to stress	14	1645	0.92
GO:0034645	cellular macromolecule biosynthetic process	26	2814	0.92
GO:0051716	cellular response to stimulus	9	1180	0.94
GO:0009059	macromolecule biosynthetic process	26	2863	0.94
GO:0006952	defense response	5	764	0.95
GO:0010467	gene expression	25	2857	0.96
GO:0051234	establishment of localization	18	2167	0.96
GO:0007154	cell communication	6	944	0.97
GO:0051179	localization	18	2226	0.97
GO:0006810	transport	17	2114	0.97
GO:0061135	endopeptidase regulator activity	16	85	4.5e-14
GO:0061134	peptidase regulator activity	16	85	4.5e-14
GO:0004866	endopeptidase inhibitor activity	16	85	4.5e-14
GO:0030414	peptidase inhibitor activity	16	85	4.5e-14
GO:0016168	chlorophyll binding	11	49	8.6e-11
GO:0004857	enzyme inhibitor activity	17	204	9.6e-10
GO:0030234	enzyme regulator activity	17	283	9.1e-08
GO:0098772	molecular function regulator	17	301	2.1e-07
GO:0016798	hydrolase activity, acting on glycosyl bonds	17	382	4.7e-06
GO:0003777	microtubule motor activity	7	51	4.8e-06
GO:0004553	hydrolase activity, hydrolyzing O-glycosyl compounds	16	360	9.1e-06
GO:0003774	motor activity	7	61	1.4e-05
GO:0004867	serine-type endopeptidase inhibitor activity	5	27	3.2e-05
GO:0019901	protein kinase binding	5	39	0.00015
GO:0019900	kinase binding	5	40	0.00017
GO:0008017	microtubule binding	6	68	0.00022
GO:0015631	tubulin binding	6	70	0.00026
GO:0016787	hydrolase activity	52	2762	0.00041
GO:0046906	tetrapyrrole binding	19	712	0.00095
GO:0008092	cytoskeletal protein binding	6	109	0.0023
GO:0019899	enzyme binding	5	77	0.0027
GO:0003824	catalytic activity	118	8985	0.064
GO:0016829	lyase activity	8	380	0.084
GO:0017171	serine hydrolase activity	5	204	0.097
GO:0008236	serine-type peptidase activity	5	204	0.097
GO:0017111	nucleoside-triphosphatase activity	11	712	0.22
GO:0008233	peptidase activity	9	570	0.23
GO:0016462	pyrophosphatase activity	11	739	0.26
GO:0016818	hydrolase activity, acting on acid anhydrides, in phosphorus-containing anhydrides	11	752	0.27
GO:0003700	transcription factor activity, sequence-specific DNA binding	12	838	0.29
GO:0001071	nucleic acid binding transcription factor activity	12	838	0.29
GO:0016817	hydrolase activity, acting on acid anhydrides	11	770	0.3
GO:0070011	peptidase activity, acting on L-amino acid peptides	8	556	0.33
GO:0016757	transferase activity, transferring glycosyl groups	9	631	0.33
GO:0016758	transferase activity, transferring hexosyl groups	8	562	0.34
GO:0016788	hydrolase activity, acting on ester bonds	11	808	0.35
GO:0046872	metal ion binding	43	3477	0.38
GO:0043169	cation binding	43	3485	0.39
GO:0043167	ion binding	45	3668	0.4
GO:0004497	monooxygenase activity	6	456	0.45
GO:0016746	transferase activity, transferring acyl groups	5	400	0.51
GO:0020037	heme binding	8	661	0.52
GO:0005506	iron ion binding	7	634	0.62
GO:0048037	cofactor binding	6	550	0.63
GO:0009055	electron carrier activity	8	731	0.63
GO:0016491	oxidoreductase activity	21	1996	0.73
GO:0005215	transporter activity	10	998	0.74
GO:0005515	protein binding	47	4537	0.85
GO:0016705	oxidoreductase activity, acting on paired donors, with incorporation or reduction of molecular oxygen	6	759	0.88
GO:0046914	transition metal ion binding	20	2239	0.92
GO:0017076	purine nucleotide binding	26	2872	0.94
GO:0032555	purine ribonucleotide binding	25	2832	0.95
GO:0001883	purine nucleoside binding	25	2832	0.95
GO:0016301	kinase activity	11	1409	0.95
GO:0030554	adenyl nucleotide binding	23	2629	0.95
GO:0032550	purine ribonucleoside binding	25	2832	0.95
GO:0035639	purine ribonucleoside triphosphate binding	21	2415	0.95
GO:0016772	transferase activity, transferring phosphorus-containing groups	13	1652	0.96
GO:0032559	adenyl ribonucleotide binding	22	2589	0.96
GO:0032553	ribonucleotide binding	25	2875	0.96
GO:0001882	nucleoside binding	25	2842	0.96
GO:0016740	transferase activity	30	3349	0.96
GO:0005524	ATP binding	18	2172	0.96
GO:0032549	ribonucleoside binding	25	2842	0.96
GO:0097367	carbohydrate derivative binding	25	2913	0.97
GO:0016773	phosphotransferase activity, alcohol group as acceptor	9	1365	0.98
GO:0036094	small molecule binding	30	3482	0.98
GO:0004672	protein kinase activity	8	1229	0.98
GO:1901363	heterocyclic compound binding	67	6919	0.98
GO:0097159	organic cyclic compound binding	67	6921	0.98
GO:0000166	nucleotide binding	28	3445	0.99
GO:1901265	nucleoside phosphate binding	28	3445	0.99
GO:0003677	DNA binding	13	1897	0.99
GO:0008270	zinc ion binding	8	1360	0.99
GO:0005488	binding	123	12533	1
GO:0003676	nucleic acid binding	18	3223	1
GO:0009523	photosystem II	12	73	2.9e-10
GO:0009521	photosystem	13	96	4.4e-10
GO:0009522	photosystem I	10	50	1.7e-09
GO:0015630	microtubule cytoskeleton	12	122	5.6e-08
GO:0044430	cytoskeletal part	12	165	1.1e-06
GO:0034357	photosynthetic membrane	14	234	1.3e-06
GO:0005874	microtubule	9	85	1.5e-06
GO:0009579	thylakoid	16	321	2.3e-06
GO:0044436	thylakoid part	14	250	2.8e-06
GO:0005875	microtubule associated complex	8	71	3.8e-06
GO:0005871	kinesin complex	7	51	4.8e-06
GO:0005856	cytoskeleton	12	198	6.8e-06
GO:0099512	supramolecular fiber	9	110	1.1e-05
GO:0099513	polymeric cytoskeletal fiber	9	110	1.1e-05
GO:0098796	membrane protein complex	13	322	0.00016
GO:0009507	chloroplast	25	975	0.00027
GO:0009536	plastid	25	1014	0.00048
GO:0043234	protein complex	26	1075	0.00049
GO:0031224	intrinsic component of membrane	32	1827	0.016
GO:0032991	macromolecular complex	28	1585	0.021
GO:0005576	extracellular region	9	357	0.028
GO:0016021	integral component of membrane	30	1772	0.029
GO:0043232	intracellular non-membrane-bounded organelle	17	900	0.04
GO:0043228	non-membrane-bounded organelle	17	901	0.04
GO:0044425	membrane part	34	2122	0.041
GO:0009570	chloroplast stroma	7	268	0.042
GO:0009532	plastid stroma	7	281	0.052
GO:0055044	symplast	5	172	0.056
GO:0005911	cell-cell junction	5	172	0.056
GO:0030054	cell junction	5	172	0.056
GO:0009506	plasmodesma	5	172	0.056
GO:0005886	plasma membrane	10	533	0.1
GO:0044422	organelle part	25	1703	0.15
GO:0044446	intracellular organelle part	25	1702	0.15
GO:0044434	chloroplast part	9	528	0.17
GO:0071944	cell periphery	12	750	0.18
GO:0016020	membrane	44	3254	0.18
GO:0043229	intracellular organelle	59	4473	0.18
GO:0043226	organelle	59	4478	0.18
GO:0044435	plastid part	9	542	0.19
GO:0044464	cell part	75	5929	0.25
GO:0005623	cell	75	5929	0.25
GO:0044424	intracellular part	65	5234	0.33
GO:0005737	cytoplasm	39	3141	0.38
GO:0005622	intracellular	66	5433	0.4
GO:0043227	membrane-bounded organelle	47	3916	0.46
GO:0043231	intracellular membrane-bounded organelle	47	3912	0.46
GO:0044444	cytoplasmic part	33	2814	0.53
GO:0005829	cytosol	5	431	0.57
GO:0005634	nucleus	19	1946	0.83
