# Supplementary material for: Transcriptome profiling of transgenic potato plants provides insights into variability caused by plant transformation
Source: PLoS One. 2018 Nov 8;13(11):e0206055. doi: 10.1371/journal.pone.0206055 (PMC6224046; doi:10.1371/journal.pone.0206055)
Supplement: S6 Table — (XLSX) [file pone.0206055.s010.xlsx]

## Sheet: Sheet1
S6 Table. De novo motif analysis summary.
Genotype	Type of DEGs	Motifs uniquly enriched in 1-kb promoters of DEGs	% of DEGs containing the motif	E-value by MEME	The best match in the Arabidopsis cistrome database by TOMTOM	P-value by TOMTOM
als1-1a	Up		0.0546075	3.8e-11	AP2/ERF (AT2G31230)	6.41e-05
als1-1a	Down		0.0909091	8.4e-08	MYB (AT3G23250)	0.00907
als1-10a	Up		0.118919	2.8e-21	MYB (AT5G02840)	0.000234
als1-10a	Down		0.111111	2.9e-11	AP2/ERF (AT4G18450)	0.00158
als1-15a	Up		0.0466321	7.9e-19	MYB (AT5G02840)	0.00136
als1-15a	Down		0.104478	8.1e-12	bZIP (AT2G35530)	1.04e-05
als1-15a	Down		0.0410448	3.2e-08	DOF zinc finger (AT4G38000)	0.00155
als1-17	Up		0.0900901	1.2e-28	MYB (AT3G08500)	0.000657
als1-17	Down		0.213873	1.1e-17	DOF zinc finger (AT1G47655)	6.19e-07
als1-17	Down		0.0809249	8.6e-11	AP2/ERF (AT5G07310)	0.00264
als1-17	Down		0.115607	3.9e-10	MYB (AT1G06180)	4.28e-05
als1-26	Up		0.0676923	1.3e-29	Trihelix (AT2G33550)	0.00326
als1-26	Up		0.0307692	1.1e-12	no match	-
als1-26	Down		0.080786	5.6e-39	NAC (AT1G19040)	0.00126
als1-26	Down		0.0458515	6.6e-20	MADS (AT5G10140)	0.0106
als1-26	Down		0.0371179	8.6e-16	C3H-type zinc finger (AT5G63260)	0.00434
als1-26	Down		0.0262009	7.1e-13	Dof zinc finger (AT1G51700 )	0.000585
