# Supplementary material for: Transcriptome profiling of transgenic potato plants provides insights into variability caused by plant transformation
Source: PLoS One. 2018 Nov 8;13(11):e0206055. doi: 10.1371/journal.pone.0206055 (PMC6224046; doi:10.1371/journal.pone.0206055)
Supplement: S7 Table — The presence of TF genes is indicated by red boxes. The list of TF genes was obtained from PlantTFDB 4.0 [59]. (XLSX) [file pone.0206055.s011.xlsx]

## Sheet: sheet1
S7 Table. Presence of transcription factor (TF) genes within differentially expressed genes. The presence of TF genes is indicated by red boxes. The list of TF genes was obtained from PlantTFDB 4.0 [54]
TF family	Gene ID	1a_up	1a_down	10a_up	10a_down	15a_up	15a_down	17_up	17_down	26_up	26_down
AP2	PGSC0003DMG400004921
AP2	PGSC0003DMG400027904
AP2	PGSC0003DMG400012038
AP2	PGSC0003DMG400028913
AP2	PGSC0003DMG400014598
B3	PGSC0003DMG400040663
B3	PGSC0003DMG400005856
bHLH	PGSC0003DMG400002515
bHLH	PGSC0003DMG400011133
bHLH	PGSC0003DMG400015659
bHLH	PGSC0003DMG400017440
bHLH	PGSC0003DMG400018332
bHLH	PGSC0003DMG400022043
bHLH	PGSC0003DMG400023056
bHLH	PGSC0003DMG400027959
bHLH	PGSC0003DMG401012339
bHLH	PGSC0003DMG401022600
bZIP	PGSC0003DMG400005476
bZIP	PGSC0003DMG400006211
bZIP	PGSC0003DMG400012436
bZIP	PGSC0003DMG400012962
bZIP	PGSC0003DMG400030946
bZIP	PGSC0003DMG401007810
C2H2	PGSC0003DMG400010478
C2H2	PGSC0003DMG400034673
C2H2	PGSC0003DMG401030312
C2H2	PGSC0003DMG400019231
C2H2	PGSC0003DMG400000418
Dof	PGSC0003DMG400025129
Dof	PGSC0003DMG400029191
ERF	PGSC0003DMG400002620
ERF	PGSC0003DMG400002889
ERF	PGSC0003DMG400005837
ERF	PGSC0003DMG400006369
ERF	PGSC0003DMG400010724
ERF	PGSC0003DMG400013255
ERF	PGSC0003DMG400014598
ERF	PGSC0003DMG400016004
ERF	PGSC0003DMG400016006
ERF	PGSC0003DMG400023619
ERF	PGSC0003DMG400023701
ERF	PGSC0003DMG400026260
ERF	PGSC0003DMG400030228
ERF	PGSC0003DMG400036385
ERF	PGSC0003DMG401021429
GATA	PGSC0003DMG400000280
GATA	PGSC0003DMG400003508
GRAS	PGSC0003DMG400003047
GRAS	PGSC0003DMG400004649
GRAS	PGSC0003DMG400014615
GRAS	PGSC0003DMG400019212
GRAS	PGSC0003DMG400022709
GRAS	PGSC0003DMG400039263
HD-ZIP	PGSC0003DMG400002076
HD-ZIP	PGSC0003DMG400002835
HD-ZIP	PGSC0003DMG400004499
HD-ZIP	PGSC0003DMG400016790
HSF	PGSC0003DMG400016270
HSF	PGSC0003DMG400027283
LBD	PGSC0003DMG400025400
LBD	PGSC0003DMG400027718
MADS	PGSC0003DMG400000136
MADS	PGSC0003DMG400024625
MADS	PGSC0003DMG400025279
MADS	PGSC0003DMG400046652
MYB	PGSC0003DMG400000709
MYB	PGSC0003DMG400005626
MYB	PGSC0003DMG400006176
MYB	PGSC0003DMG400009033
MYB	PGSC0003DMG400011250
MYB	PGSC0003DMG400015668
MYB	PGSC0003DMG400018113
MYB	PGSC0003DMG400021459
MYB	PGSC0003DMG400031317
NAC	PGSC0003DMG400008677
NAC	PGSC0003DMG400009245
NAC	PGSC0003DMG400017505
NAC	PGSC0003DMG400018435
NAC	PGSC0003DMG400019523
NAC	PGSC0003DMG400032555
TCP	PGSC0003DMG400015377
TCP	PGSC0003DMG400016363
TCP	PGSC0003DMG400022738
WRKY	PGSC0003DMG400000211
WRKY	PGSC0003DMG400005835
WRKY	PGSC0003DMG400007387
WRKY	PGSC0003DMG400008391
WRKY	PGSC0003DMG400012318
WRKY	PGSC0003DMG400016769
WRKY	PGSC0003DMG400017349
WRKY	PGSC0003DMG400020206
WRKY	PGSC0003DMG400020608
WRKY	PGSC0003DMG400021895
WRKY	PGSC0003DMG400027582
WRKY	PGSC0003DMG400029207
WRKY	PGSC0003DMG401031196
